# Supplementary material for: Identification of the Secreted Proteins Originated from Primary Human Hepatocytes and HepG2 Cells
Source: Nutrients. 2019 Aug 3;11(8):1795. doi: 10.3390/nu11081795 (PMC6723870; doi:10.3390/nu11081795)
Supplement: Supplementary file 1 [file nutrients-11-01795-s001.zip]

Archive with 1 entries (1 files):
- nutrients-560333-supplementary.xlsx
