# Supplementary material for: Identification of the Secreted Proteins Originated from Primary Human Hepatocytes and HepG2 Cells
Source: Nutrients. 2019 Aug 3;11(8):1795. doi: 10.3390/nu11081795 (PMC6723870; doi:10.3390/nu11081795)
Supplement: Supplementary file 1 [file nutrients-11-01795-s001.zip › nutrients-560333-supplementary.xlsx]

## Sheet: Table S1
Table S1. Proteomics data
Protein ID	Protein name	Protein symbol	Possible contamination	Secreted protein	iBAQ HepG2/1	iBAQ HepG2/2	iBAQ HepG2/3	iBAQ HepG2/4	iBAQ PHH/1	iBAQ PHH/2	iBAQ PHH/3	iBAQ PHH/4	average HepG2 IBAQ	average PHH IBAQ		Remark
P03956	Interstitial collagenase (EC 3.4.24.7) (Fibroblast collagenase) (Matrix metalloproteinase-1) (MMP-1) [Cleaved into: 22 kDa interstitial collagenase; 27 kDa interstitial collagenase]	MMP1_HUMAN		SP+						99247	61838	1348700		503262		SP+	signal peptide predicted by Signal P
Q96CX2	BTB/POZ domain-containing protein KCTD12 (Pfetin) (Predominantly fetal expressed T1 domain)	KCD12_HUMAN		SP-					137640	28076		1976400		714039		SP-	Secretome P predicted non-classical secretory protein
P22897	Macrophage mannose receptor 1 (MMR) (C-type lectin domain family 13 member D) (C-type lectin domain family 13 member D-like) (Human mannose receptor) (hMR) (Macrophage mannose receptor 1-like protein 1) (CD antigen CD206)	MRC1_HUMAN		SP+					26169	9193.8		371490		135618		NP	no current evidence for secretory protein
P28330	Long-chain specific acyl-CoA dehydrogenase, mitochondrial (LCAD) (EC 1.3.8.8)	ACADL_HUMAN		NP						1339400	553300	1502200		1.13163e+06
Q14764	Major vault protein (MVP) (Lung resistance-related protein)	MVP_HUMAN		NP					27376	33072		286040		115496
Q03591	Complement factor H-related protein 1 (FHR-1) (H factor-like protein 1) (H-factor-like 1) (H36)	FHR1_HUMAN		SP+						534630	101810	1105600		580680
P0DOY3	Immunoglobulin lambda constant 3 (Ig lambda chain C region DOT) (Ig lambda chain C region NEWM) (Ig lambda-3 chain C regions)	IGLC3_HUMAN		SP-					51202	2617800		4657400		2442134
P13671	Complement component C6	CO6_HUMAN		SP+						11725	8963.3	43707		21465.1
O14874	[3-methyl-2-oxobutanoate dehydrogenase [lipoamide]] kinase, mitochondrial (EC 2.7.11.4) (Branched-chain alpha-ketoacid dehydrogenase kinase) (BCKD-kinase) (BCKDHKIN)	BCKD_HUMAN	x	NP					129170	174900	38499			114190
P0CG30	Glutathione S-transferase theta-2B (EC 2.5.1.18) (GST class-theta-2) (Glutathione S-transferase theta-2)	GSTT2_HUMAN		NP					278930	286000		281000		281977
Q8NBJ4	Golgi membrane protein 1 (Golgi membrane protein GP73) (Golgi phosphoprotein 2)	GOLM1_HUMAN		NP					118050	129510		161510		136357
P15428	15-hydroxyprostaglandin dehydrogenase [NAD(+)] (15-PGDH) (EC 1.1.1.141) (Prostaglandin dehydrogenase 1) (Short chain dehydrogenase/reductase family 36C member 1)	PGDH_HUMAN	x	NP					325710	102300		436250		288087
Q13155	Aminoacyl tRNA synthase complex-interacting multifunctional protein 2 (Multisynthase complex auxiliary component p38) (Protein JTV-1)	AIMP2_HUMAN		NP					104030		17908	247560		123166
P08637	Low affinity immunoglobulin gamma Fc region receptor III-A (CD16a antigen) (Fc-gamma RIII-alpha) (Fc-gamma RIII) (Fc-gamma RIIIa) (FcRIII) (FcRIIIa) (FcR-10) (IgG Fc receptor III-2) (CD antigen CD16a)	FCG3A_HUMAN		SP+					217300	494760		2254000		988687
Q9HB07	UPF0160 protein MYG1, mitochondrial	MYG1_HUMAN		SP+					68807	121330		156540		115559
Q9BX66	Sorbin and SH3 domain-containing protein 1 (Ponsin) (SH3 domain protein 5) (SH3P12) (c-Cbl-associated protein) (CAP)	SRBS1_HUMAN		NP					17434	8692.1		65804		30643.4
Q92954	Proteoglycan 4 (Lubricin) (Megakaryocyte-stimulating factor) (Superficial zone proteoglycan) [Cleaved into: Proteoglycan 4 C-terminal part]	PRG4_HUMAN		SP+						25289	15467	59894		33550
Q96JY6	PDZ and LIM domain protein 2 (PDZ-LIM protein mystique)	PDLI2_HUMAN	x	SP-					72186		18206	344650		145014
P49914	5-formyltetrahydrofolate cyclo-ligase (EC 6.3.3.2) (5,10-methenyl-tetrahydrofolate synthetase) (MTHFS) (Methenyl-THF synthetase)	MTHFS_HUMAN		SP-					51217	179060		96807		109028
Q9Y6H1	Coiled-coil-helix-coiled-coil-helix domain-containing protein 2 (Aging-associated gene 10 protein) (HCV NS2 trans-regulated protein) (NS2TP)	CHCH2_HUMAN		NP					499300	217290		641460		452683
Q6NUN0	Acyl-coenzyme A synthetase ACSM5, mitochondrial (EC 6.2.1.2) (Acyl-CoA synthetase medium-chain family member 5)	ACSM5_HUMAN		NP					66920	25223	18732			36958.3
Q9C0C2	182 kDa tankyrase-1-binding protein	TB182_HUMAN		NP					10987	23159		37115		23753.7
Q9HD40	O-phosphoseryl-tRNA(Sec) selenium transferase (EC 2.9.1.2) (Liver-pancreas antigen) (LP) (SLA-p35) (SLA/LP autoantigen) (Selenocysteine synthase) (Sec synthase) (Selenocysteinyl-tRNA(Sec) synthase) (Sep-tRNA:Sec-tRNA synthase) (SepSecS) (Soluble liver antigen) (SLA) (UGA suppressor tRNA-associated protein) (tRNA(Ser/Sec)-associated antigenic protein)	SPCS_HUMAN		NP					25398	48410		37559		37122.3
Q14192	Four and a half LIM domains protein 2 (FHL-2) (LIM domain protein DRAL) (Skeletal muscle LIM-protein 3) (SLIM-3)	FHL2_HUMAN	x	SP-					95672		26210	147160		89680.7
A6NDB9	Paralemmin-3	PALM3_HUMAN		NP					33032	16905		47312		32416.3
P01040	Cystatin-A (Cystatin-AS) (Stefin-A) [Cleaved into: Cystatin-A, N-terminally processed]	CYTA_HUMAN		NP					286280		433770	182170		300740
P10515	Dihydrolipoyllysine-residue acetyltransferase component of pyruvate dehydrogenase complex, mitochondrial (EC 2.3.1.12) (70 kDa mitochondrial autoantigen of primary biliary cirrhosis) (PBC) (Dihydrolipoamide acetyltransferase component of pyruvate dehydrogenase complex) (M2 antigen complex 70 kDa subunit) (Pyruvate dehydrogenase complex component E2) (PDC-E2) (PDCE2)	ODP2_HUMAN		NP					43340	52143	10974			35485.7
P62877	E3 ubiquitin-protein ligase RBX1 (EC 2.3.2.27) (EC 2.3.2.32) (E3 ubiquitin-protein transferase RBX1) (Protein ZYP) (RING finger protein 75) (RING-box protein 1) (Rbx1) (Regulator of cullins 1) (ROC1) [Cleaved into: E3 ubiquitin-protein ligase RBX1, N-terminally processed (E3 ubiquitin-protein transferase RBX1, N-terminally processed)]	RBX1_HUMAN		NP					313330	596330		607980		505880
Q58FF6	Putative heat shock protein HSP 90-beta 4	H90B4_HUMAN		NP					61188	118180	157130			112166
Q96KN2	Beta-Ala-His dipeptidase (EC 3.4.13.20) (CNDP dipeptidase 1) (Carnosine dipeptidase 1) (Glutamate carboxypeptidase-like protein 2) (Serum carnosinase)	CNDP1_HUMAN		SP+					6887.5	34725		93921		45177.8
Q9NZU0	Leucine-rich repeat transmembrane protein FLRT3 (Fibronectin-like domain-containing leucine-rich transmembrane protein 3)	FLRT3_HUMAN		SP+					89366	42682	10436			47494.7
Q96N76	Urocanate hydratase (Urocanase) (EC 4.2.1.49) (Imidazolonepropionate hydrolase)	HUTU_HUMAN		SP-					6477100	8958900	5298300	4667800		6350525
Q6XQN6	Nicotinate phosphoribosyltransferase (NAPRTase) (EC 6.3.4.21) (FHA-HIT-interacting protein) (Nicotinate phosphoribosyltransferase domain-containing protein 1)	PNCB_HUMAN		NP					4517000	3469000	918550	4024900		3.23236e+06
Q08AH3	Acyl-coenzyme A synthetase ACSM2A, mitochondrial (EC 6.2.1.2) (Acyl-CoA synthetase medium-chain family member 2A) (Butyrate--CoA ligase 2A) (Butyryl-coenzyme A synthetase 2A) (Middle-chain acyl-CoA synthetase 2A)	ACS2A_HUMAN		NP					3305600	1835600	1047800	2694000		2220750
Q9Y2T3	Guanine deaminase (Guanase) (Guanine aminase) (EC 3.5.4.3) (Guanine aminohydrolase) (GAH) (p51-nedasin)	GUAD_HUMAN		NP					8456300	6392000	2539300	6387600		5943800
P27487	Dipeptidyl peptidase 4 (EC 3.4.14.5) (ADABP) (Adenosine deaminase complexing protein 2) (ADCP-2) (Dipeptidyl peptidase IV) (DPP IV) (T-cell activation antigen CD26) (TP103) (CD antigen CD26) [Cleaved into: Dipeptidyl peptidase 4 membrane form (Dipeptidyl peptidase IV membrane form); Dipeptidyl peptidase 4 soluble form (Dipeptidyl peptidase IV soluble form)]	DPP4_HUMAN		SP-					789760	1536700	287470	1200900		953708
P18428	Lipopolysaccharide-binding protein (LBP)	LBP_HUMAN		SP+					1195200	18657000	1341300	5988100		6795400
P17516	Aldo-keto reductase family 1 member C4 (EC 1.1.1.-) (3-alpha-HSD1) (3-alpha-hydroxysteroid dehydrogenase type I) (EC 1.1.1.357) (Chlordecone reductase) (CDR) (EC 1.1.1.225) (Dihydrodiol dehydrogenase 4) (DD-4) (DD4) (HAKRA)	AK1C4_HUMAN		NP					6052100	9019900	2919500	10154000		7036375
Q9H2M3	S-methylmethionine--homocysteine S-methyltransferase BHMT2 (SMM-hcy methyltransferase) (EC 2.1.1.10) (Betaine--homocysteine S-methyltransferase 2)	BHMT2_HUMAN		NP					2426600	7063500	2991700	1846600		3582100
P20591	Interferon-induced GTP-binding protein Mx1 (Interferon-induced protein p78) (IFI-78K) (Interferon-regulated resistance GTP-binding protein MxA) (Myxoma resistance protein 1) (Myxovirus resistance protein 1) [Cleaved into: Interferon-induced GTP-binding protein Mx1, N-terminally processed]	MX1_HUMAN		NP					75232	612530	42050	1405400		533803
P33121	Long-chain-fatty-acid--CoA ligase 1 (EC 6.2.1.3) (Acyl-CoA synthetase 1) (ACS1) (Long-chain acyl-CoA synthetase 1) (LACS 1) (Long-chain acyl-CoA synthetase 2) (LACS 2) (Long-chain fatty acid-CoA ligase 2) (Palmitoyl-CoA ligase 1) (Palmitoyl-CoA ligase 2)	ACSL1_HUMAN		NP					394520	522040	210340	972790		524922
P30039	Phenazine biosynthesis-like domain-containing protein (EC 5.1.-.-) (MAWD-binding protein) (MAWDBP) (Unknown protein 32 from 2D-page of liver tissue)	PBLD_HUMAN		NP					2824900	3116300	1239500	2874100		2513700
Q8N5Z0	Kynurenine/alpha-aminoadipate aminotransferase, mitochondrial (KAT/AadAT) (2-aminoadipate aminotransferase) (2-aminoadipate transaminase) (EC 2.6.1.39) (Alpha-aminoadipate aminotransferase) (AadAT) (Kynurenine aminotransferase II) (Kynurenine--oxoglutarate aminotransferase II) (Kynurenine--oxoglutarate transaminase 2) (EC 2.6.1.7) (Kynurenine--oxoglutarate transaminase II)	AADAT_HUMAN		SP-					3836000	2963500	1458100	4412000		3167400
Q9H2A2	2-aminomuconic semialdehyde dehydrogenase (EC 1.2.1.32) (Aldehyde dehydrogenase 12) (Aldehyde dehydrogenase family 8 member A1)	AL8A1_HUMAN		NP					1104400	1291200	524370	1839900		1.18997e+06
P40261	Nicotinamide N-methyltransferase (EC 2.1.1.1)	NNMT_HUMAN		NP					9429700	26313000	4796900	35638000		19044400
P26022	Pentraxin-related protein PTX3 (Pentaxin-related protein PTX3) (Tumor necrosis factor alpha-induced protein 5) (TNF alpha-induced protein 5) (Tumor necrosis factor-inducible gene 14 protein) (TSG-14)	PTX3_HUMAN		SP+					101120	4202900	42810	141210		1122010
P0DJI8	Serum amyloid A-1 protein (SAA) [Cleaved into: Amyloid protein A (Amyloid fibril protein AA); Serum amyloid protein A(2-104); Serum amyloid protein A(3-104); Serum amyloid protein A(2-103); Serum amyloid protein A(2-102); Serum amyloid protein A(4-101)]	SAA1_HUMAN		SP+					25033000	179620000	30207000	148170000		95757500
P61812	Transforming growth factor beta-2 proprotein (Cetermin) (Glioblastoma-derived T-cell suppressor factor) (G-TSF) [Cleaved into: Latency-associated peptide (LAP); Transforming growth factor beta-2 (TGF-beta-2)]	TGFB2_HUMAN	x	SP+					344520	2760000	191180	613870		977392
Q86WU2	Probable D-lactate dehydrogenase, mitochondrial (DLD) (Lactate dehydrogenase D) (EC 1.1.2.4)	LDHD_HUMAN		NP					1540300	1218200	62723	1193300		1.00363e+06
P01833	Polymeric immunoglobulin receptor (PIgR) (Poly-Ig receptor) (Hepatocellular carcinoma-associated protein TB6) [Cleaved into: Secretory component]	PIGR_HUMAN		SP+					346340	1729500	45116	660760		695429
P04196	Histidine-rich glycoprotein (Histidine-proline-rich glycoprotein) (HPRG)	HRG_HUMAN		SP+					1026300	779650	2248500	1228700		1.32079e+06
P02741	C-reactive protein [Cleaved into: C-reactive protein(1-205)]	CRP_HUMAN		SP+					6356700	47655000	9751600	78214000		35494325
P48163	NADP-dependent malic enzyme (NADP-ME) (EC 1.1.1.40) (Malic enzyme 1)	MAOX_HUMAN		NP					514340	372660	122340	1320700		582510
A6ND91	Putative L-aspartate dehydrogenase (EC 1.4.1.21) (Aspartate dehydrogenase domain-containing protein)	ASPD_HUMAN		NP					3414500	2990400	2199200	3274500		2969650
Q9UBR2	Cathepsin Z (EC 3.4.18.1) (Cathepsin P) (Cathepsin X)	CATZ_HUMAN		SP+					9253100	8400200	4556600	16054000		9565975
P01857	Immunoglobulin heavy constant gamma 1 (Ig gamma-1 chain C region) (Ig gamma-1 chain C region EU) (Ig gamma-1 chain C region KOL) (Ig gamma-1 chain C region NIE)	IGHG1_HUMAN		NP					699070	8132100	223030	8375900		4357525
Q9UJM8	Hydroxyacid oxidase 1 (HAOX1) (EC 1.1.3.15) (Glycolate oxidase) (GOX)	HAOX1_HUMAN		NP					1188400	1120700	558020	876060		935795
P52566	Rho GDP-dissociation inhibitor 2 (Rho GDI 2) (Ly-GDI) (Rho-GDI beta)	GDIR2_HUMAN		NP					372150	430070	67524	7057200		1981736
O94875	Sorbin and SH3 domain-containing protein 2 (Arg-binding protein 2) (ArgBP2) (Arg/Abl-interacting protein 2) (Sorbin)	SRBS2_HUMAN		NP					210630	233270	63204	774380		320371
O14791	Apolipoprotein L1 (Apolipoprotein L) (Apo-L) (ApoL) (Apolipoprotein L-I) (ApoL-I)	APOL1_HUMAN		SP+					281480	1160600	287240	1624300		838405
P25774	Cathepsin S (EC 3.4.22.27)	CATS_HUMAN		SP+					763120	1453700	367270	4444200		1.75707e+06
O00264	Membrane-associated progesterone receptor component 1 (mPR) (Dap1) (IZA)	PGRC1_HUMAN	x	NP					2446300	2607600	562400	617120		1558355
P09211	Glutathione S-transferase P (EC 2.5.1.18) (GST class-pi) (GSTP1-1)	GSTP1_HUMAN		NP					1685100	1243000	288600	5207400		2106025
P02743	Serum amyloid P-component (SAP) (9.5S alpha-1-glycoprotein) [Cleaved into: Serum amyloid P-component(1-203)]	SAMP_HUMAN		SP+					4857500	16328000	4097200	10789000		9017925
P06702	Protein S100-A9 (Calgranulin-B) (Calprotectin L1H subunit) (Leukocyte L1 complex heavy chain) (Migration inhibitory factor-related protein 14) (MRP-14) (p14) (S100 calcium-binding protein A9)	S10A9_HUMAN		NP					321580	100370	46282	18476000		4736058
Q5SRE7	Phytanoyl-CoA dioxygenase domain-containing protein 1 (EC 1.-.-.-)	PHYD1_HUMAN	x	SP-					1170500	1492900	597040	1286200		1136660
Q9ULD0	2-oxoglutarate dehydrogenase-like, mitochondrial (EC 1.2.4.-) (2-oxoglutarate dehydrogenase complex component E1-like) (OGDC-E1-like) (Alpha-ketoglutarate dehydrogenase-like)	OGDHL_HUMAN		NP					86385	111150	72125	232280		125485
P42357	Histidine ammonia-lyase (Histidase) (EC 4.3.1.3)	HUTH_HUMAN		NP					232320	719480	444230	754390		537605
Q99685	Monoglyceride lipase (MGL) (EC 3.1.1.23) (HU-K5) (Lysophospholipase homolog) (Lysophospholipase-like) (Monoacylglycerol lipase) (MAGL)	MGLL_HUMAN		NP					577830	623450	222510	755950		544935
P07195	L-lactate dehydrogenase B chain (LDH-B) (EC 1.1.1.27) (LDH heart subunit) (LDH-H) (Renal carcinoma antigen NY-REN-46)	LDHB_HUMAN		NP					1814700	1141100	591000	1288200		1208750
P14920	D-amino-acid oxidase (DAAO) (DAMOX) (DAO) (EC 1.4.3.3)	OXDA_HUMAN		SP+					2848000	2134300	976910	1589000		1.88705e+06
P27169	Serum paraoxonase/arylesterase 1 (PON 1) (EC 3.1.1.2) (EC 3.1.1.81) (EC 3.1.8.1) (Aromatic esterase 1) (A-esterase 1) (K-45) (Serum aryldialkylphosphatase 1)	PON1_HUMAN		SP+					308080	801360	490530	1137200		684292
P49448	Glutamate dehydrogenase 2, mitochondrial (GDH 2) (EC 1.4.1.3)	DHE4_HUMAN		NP					468930	83778	125790	522290		300197
Q14749	Glycine N-methyltransferase (EC 2.1.1.20)	GNMT_HUMAN		NP					2107700	2030700	1504000	3120500		2190725
Q9Y279	V-set and immunoglobulin domain-containing protein 4 (Protein Z39Ig)	VSIG4_HUMAN		SP+					276650	332600	50890	1313000		493285
Q92743	Serine protease HTRA1 (EC 3.4.21.-) (High-temperature requirement A serine peptidase 1) (L56) (Serine protease 11)	HTRA1_HUMAN	x	SP+					31399	504040	53436	452980		260464
Q5T013	Putative hydroxypyruvate isomerase (EC 5.3.1.22) (Endothelial cell apoptosis protein E-CE1)	HYI_HUMAN		SP-					279810	358110	109960	564990		328218
O43708	Maleylacetoacetate isomerase (MAAI) (EC 5.2.1.2) (GSTZ1-1) (Glutathione S-transferase zeta 1) (EC 2.5.1.18)	MAAI_HUMAN		SP-					8872600	9621800	4001400	4833100		6832225
P01834	Immunoglobulin kappa constant (Ig kappa chain C region) (Ig kappa chain C region AG) (Ig kappa chain C region CUM) (Ig kappa chain C region EU) (Ig kappa chain C region OU) (Ig kappa chain C region ROY) (Ig kappa chain C region TI)	IGKC_HUMAN		SP-					1128300	10920000	155950	12464000		6.16706e+06
O95210	Starch-binding domain-containing protein 1 (Genethonin-1) (Glycophagy cargo receptor STBD1)	STBD1_HUMAN		SP+					548280	802330	74968	570680		499064
P07327	Alcohol dehydrogenase 1A (EC 1.1.1.1) (Alcohol dehydrogenase subunit alpha)	ADH1A_HUMAN		NP					34465000	35317000	10518000	23364000		25916000
P69905	Hemoglobin subunit alpha (Alpha-globin) (Hemoglobin alpha chain)	HBA_HUMAN		NP					2934500	1861800	1031700	57797000		15906250
P80162	C-X-C motif chemokine 6 (Chemokine alpha 3) (CKA-3) (Granulocyte chemotactic protein 2) (GCP-2) (Small-inducible cytokine B6) [Cleaved into: Small-inducible cytokine B6, N-processed variant 1; Small-inducible cytokine B6, N-processed variant 2; Small-inducible cytokine B6, N-processed variant 3]	CXCL6_HUMAN		SP+					160510	15637000	144470	348060		4072510
P80217	Interferon-induced 35 kDa protein (IFP 35) (Ifi-35)	IN35_HUMAN		NP					114000	211860	48504	444620		204746
Q08426	Peroxisomal bifunctional enzyme (PBE) (PBFE) [Includes: Enoyl-CoA hydratase/3,2-trans-enoyl-CoA isomerase (EC 4.2.1.17) (EC 5.3.3.8); 3-hydroxyacyl-CoA dehydrogenase (EC 1.1.1.35)]	ECHP_HUMAN		NP					112980	213860	72019	33277		108034
P23786	Carnitine O-palmitoyltransferase 2, mitochondrial (EC 2.3.1.21) (Carnitine palmitoyltransferase II) (CPT II)	CPT2_HUMAN		NP					58396	28615	49484	64476		50242.8
P07203	Glutathione peroxidase 1 (GPx-1) (GSHPx-1) (EC 1.11.1.9) (Cellular glutathione peroxidase)	GPX1_HUMAN		SP+					530590	1008500	116730	1392000		761955
P08572	Collagen alpha-2(IV) chain [Cleaved into: Canstatin]	CO4A2_HUMAN		SP+					3846.2	132930	2222.9	51788		47696.8
P02747	Complement C1q subcomponent subunit C	C1QC_HUMAN		SP+					258480	1192000	275170	5464200		1.79746e+06
Q9Y305	Acyl-coenzyme A thioesterase 9, mitochondrial (Acyl-CoA thioesterase 9) (EC 3.1.2.-) (Acyl-CoA thioester hydrolase 9)	ACOT9_HUMAN		NP					211680	244570	53165	184930		173586
P04899	Guanine nucleotide-binding protein G(i) subunit alpha-2 (Adenylate cyclase-inhibiting G alpha protein)	GNAI2_HUMAN	x	SP-					258460	479570	44337	645800		357042
P62241	40S ribosomal protein S8 (Small ribosomal subunit protein eS8)	RS8_HUMAN	x	NP					427190	377280	621260	1166800		648132
P17655	Calpain-2 catalytic subunit (EC 3.4.22.53) (Calcium-activated neutral proteinase 2) (CANP 2) (Calpain M-type) (Calpain large polypeptide L2) (Calpain-2 large subunit) (Millimolar-calpain) (M-calpain)	CAN2_HUMAN		NP					44855	164480	42177	140640		98038
Q63HM1	Kynurenine formamidase (KFA) (KFase) (EC 3.5.1.9) (Arylformamidase) (N-formylkynurenine formamidase) (FKF)	KFA_HUMAN		NP					500550	290000	159270	382860		333170
Q9UKY7	Protein CDV3 homolog	CDV3_HUMAN		NP					1264300	781630	592300	921730		889990
P05413	Fatty acid-binding protein, heart (Fatty acid-binding protein 3) (Heart-type fatty acid-binding protein) (H-FABP) (Mammary-derived growth inhibitor) (MDGI) (Muscle fatty acid-binding protein) (M-FABP)	FABPH_HUMAN	x	NP					302080	195970	20944	2583800		775698
P11182	Lipoamide acyltransferase component of branched-chain alpha-keto acid dehydrogenase complex, mitochondrial (EC 2.3.1.168) (52 kDa mitochondrial autoantigen of primary biliary cirrhosis) (Branched chain 2-oxo-acid dehydrogenase complex component E2) (BCOADC-E2) (Branched-chain alpha-keto acid dehydrogenase complex component E2) (BCKAD-E2) (BCKADE2) (Dihydrolipoamide acetyltransferase component of …	ODB2_HUMAN	x	NP					110640	139790	90733	25920		91770.8
P14621	Acylphosphatase-2 (EC 3.6.1.7) (Acylphosphatase, muscle type isozyme) (Acylphosphate phosphohydrolase 2)	ACYP2_HUMAN	x	SP-					231900	524940	138240	903550		449658
O75947	ATP synthase subunit d, mitochondrial (ATPase subunit d) (ATP synthase peripheral stalk subunit d)	ATP5H_HUMAN		NP					186230	247630	92909	743800		317642
Q7Z5P4	17-beta-hydroxysteroid dehydrogenase 13 (17-beta-HSD 13) (EC 1.1.-.-) (Short chain dehydrogenase/reductase family 16C member 3) (Short-chain dehydrogenase/reductase 9)	DHB13_HUMAN		SP-					112580	181940	320380	296420		227830
O75368	SH3 domain-binding glutamic acid-rich-like protein	SH3L1_HUMAN	x	SP-					247700	384820	91077	991760		428839
Q12882	Dihydropyrimidine dehydrogenase [NADP(+)] (DHPDHase) (DPD) (EC 1.3.1.2) (Dihydrothymine dehydrogenase) (Dihydrouracil dehydrogenase)	DPYD_HUMAN		NP					91218	67713	8891.5	66746		58642.1
P14780	Matrix metalloproteinase-9 (MMP-9) (EC 3.4.24.35) (92 kDa gelatinase) (92 kDa type IV collagenase) (Gelatinase B) (GELB) [Cleaved into: 67 kDa matrix metalloproteinase-9; 82 kDa matrix metalloproteinase-9]	MMP9_HUMAN		SP+					27175	125280	61036	148150		90410.2
P20132	L-serine dehydratase/L-threonine deaminase (SDH) (EC 4.3.1.17) (L-serine deaminase) (L-threonine dehydratase) (TDH) (EC 4.3.1.19)	SDHL_HUMAN		NP					70748	301300	48440	595270		253940
P40306	Proteasome subunit beta type-10 (EC 3.4.25.1) (Low molecular mass protein 10) (Macropain subunit MECl-1) (Multicatalytic endopeptidase complex subunit MECl-1) (Proteasome MECl-1) (Proteasome subunit beta-2i)	PSB10_HUMAN		NP					1003700	1270800	224350	2341400		1.21006e+06
Q86UE4	Protein LYRIC (3D3/LYRIC) (Astrocyte elevated gene-1 protein) (AEG-1) (Lysine-rich CEACAM1 co-isolated protein) (Metadherin) (Metastasis adhesion protein)	LYRIC_HUMAN		NP					184360	142270	64291	318620		177385
Q96HY7	Probable 2-oxoglutarate dehydrogenase E1 component DHKTD1, mitochondrial (EC 1.2.4.2) (Dehydrogenase E1 and transketolase domain-containing protein 1)	DHTK1_HUMAN		NP					114120	38506	6276.1	26461		46340.8
P16070	CD44 antigen (CDw44) (Epican) (Extracellular matrix receptor III) (ECMR-III) (GP90 lymphocyte homing/adhesion receptor) (HUTCH-I) (Heparan sulfate proteoglycan) (Hermes antigen) (Hyaluronate receptor) (Phagocytic glycoprotein 1) (PGP-1) (Phagocytic glycoprotein I) (PGP-I) (CD antigen CD44)	CD44_HUMAN	x	SP+					241530	466710	42357	1073800		456099
Q9BTZ2	Dehydrogenase/reductase SDR family member 4 (EC 1.1.1.184) (NADPH-dependent carbonyl reductase/NADP-retinol dehydrogenase) (CR) (PHCR) (NADPH-dependent retinol dehydrogenase/reductase) (NRDR) (humNRDR) (Peroxisomal short-chain alcohol dehydrogenase) (PSCD) (SCAD-SRL) (Short chain dehydrogenase/reductase family 25C member 2) (Short-chain dehydrogenase/reductase family member 4)	DHRS4_HUMAN	x	NP					327700	341600	335020	446960		362820
Q8NDH3	Probable aminopeptidase NPEPL1 (EC 3.4.11.-) (Aminopeptidase-like 1)	PEPL1_HUMAN		NP					47090	21028	5484.1	82594		39049
Q9BUT1	3-hydroxybutyrate dehydrogenase type 2 (EC 1.1.1.-) (EC 1.1.1.30) (Dehydrogenase/reductase SDR family member 6) (Oxidoreductase UCPA) (R-beta-hydroxybutyrate dehydrogenase) (Short chain dehydrogenase/reductase family 15C member 1)	BDH2_HUMAN		SP-					257760	338630	78310	317240		247985
P62701	40S ribosomal protein S4, X isoform (SCR10) (Single copy abundant mRNA protein) (Small ribosomal subunit protein eS4)	RS4X_HUMAN	x	SP-					267360	166160	148850	619190		300390
P46781	40S ribosomal protein S9 (Small ribosomal subunit protein uS4)	RS9_HUMAN	x	NP					276870	378650	368320	944070		491978
P60903	Protein S100-A10 (Calpactin I light chain) (Calpactin-1 light chain) (Cellular ligand of annexin II) (S100 calcium-binding protein A10) (p10 protein) (p11)	S10AA_HUMAN	x	NP					1915300	4446400	1059200	4420200		2960275
Q92947	Glutaryl-CoA dehydrogenase, mitochondrial (GCD) (EC 1.3.8.6)	GCDH_HUMAN		NP					268490	137130	45918	99883		137855
Q96FV2	Secernin-2	SCRN2_HUMAN		NP					256670	119020	183960	68453		157026
P35443	Thrombospondin-4	TSP4_HUMAN	x	SP+					4866.8	86954	9760.4	11048		28157.3
P10153	Non-secretory ribonuclease (EC 4.6.1.18) (Eosinophil-derived neurotoxin) (RNase UpI-2) (Ribonuclease 2) (RNase 2) (Ribonuclease US)	RNAS2_HUMAN		SP+					2738000	859880	732690	5482300		2.45322e+06
P32456	Guanylate-binding protein 2 (EC 3.6.5.-) (GTP-binding protein 2) (GBP-2) (HuGBP-2) (Guanine nucleotide-binding protein 2) (Interferon-induced guanylate-binding protein 2)	GBP2_HUMAN		NP					71032	212030	15298	168710		116768
Q02338	D-beta-hydroxybutyrate dehydrogenase, mitochondrial (EC 1.1.1.30) (3-hydroxybutyrate dehydrogenase) (BDH) (Short chain dehydrogenase/reductase family 9C member 1)	BDH_HUMAN		SP-					251250	293450	34667	280710		215019
Q68CK6	Acyl-coenzyme A synthetase ACSM2B, mitochondrial (EC 6.2.1.2) (Acyl-CoA synthetase medium-chain family member 2B) (Butyrate--CoA ligase 2B) (Butyryl-coenzyme A synthetase 2B) (Middle-chain acyl-CoA synthetase 2B) (Xenobiotic/medium-chain fatty acid-CoA ligase HXM-A)	ACS2B_HUMAN		NP					448260	226060	102550	115060		222982
Q14203	Dynactin subunit 1 (150 kDa dynein-associated polypeptide) (DAP-150) (DP-150) (p135) (p150-glued)	DCTN1_HUMAN		NP					10117	14423	6916.1	17684		12285
Q16778	Histone H2B type 2-E (Histone H2B-GL105) (Histone H2B.q) (H2B/q)	H2B2E_HUMAN		NP					311820	927580	349320	3504800		1273380
P35813	Protein phosphatase 1A (EC 3.1.3.16) (Protein phosphatase 2C isoform alpha) (PP2C-alpha) (Protein phosphatase IA)	PPM1A_HUMAN	x	NP					73012	120200	17391	117870		82118.2
Q07020	60S ribosomal protein L18 (Large ribosomal subunit protein eL18)	RL18_HUMAN	x	NP					362420	112260	137030	354060		241442
P08962	CD63 antigen (Granulophysin) (Lysosomal-associated membrane protein 3) (LAMP-3) (Melanoma-associated antigen ME491) (OMA81H) (Ocular melanoma-associated antigen) (Tetraspanin-30) (Tspan-30) (CD antigen CD63)	CD63_HUMAN		NP					150900	187850	234630	499260		268160
P02462	Collagen alpha-1(IV) chain [Cleaved into: Arresten]	CO4A1_HUMAN	x	SP+					4049	49971	4064.8	18144		19057.2
Q96DE0	U8 snoRNA-decapping enzyme (EC 3.6.1.62) (IDP phosphatase) (IDPase) (EC 3.6.1.64) (Inosine diphosphate phosphatase) (Nucleoside diphosphate-linked moiety X motif 16) (Nudix motif 16) (Nudix hydrolase 16) (U8 snoRNA-binding protein H29K) (m7GpppN-mRNA hydrolase)	NUD16_HUMAN		NP					83576	25545	24721	39176		43254.5
P40394	Alcohol dehydrogenase class 4 mu/sigma chain (EC 1.1.1.1) (Alcohol dehydrogenase class IV mu/sigma chain) (Gastric alcohol dehydrogenase) (Retinol dehydrogenase)	ADH7_HUMAN		NP					737330	139200	105060	138670		280065
P80294	Metallothionein-1H (MT-1H) (Metallothionein-0) (MT-0) (Metallothionein-IH) (MT-IH)	MT1H_HUMAN		SP-					1795600	5997800	1201000	4028500		3255725
Q13131	5'-AMP-activated protein kinase catalytic subunit alpha-1 (AMPK subunit alpha-1) (EC 2.7.11.1) (Acetyl-CoA carboxylase kinase) (ACACA kinase) (EC 2.7.11.27) (Hydroxymethylglutaryl-CoA reductase kinase) (HMGCR kinase) (EC 2.7.11.31) (Tau-protein kinase PRKAA1) (EC 2.7.11.26)	AAPK1_HUMAN		NP					57033	66062	30694	84020		59452.2
Q14956	Transmembrane glycoprotein NMB (Hematopoietic growth factor inducible neurokinin-1 type)	GPNMB_HUMAN		SP+					25540	37991	7652.8	278680		87465.9
Q8IVM0	Coiled-coil domain-containing protein 50 (Protein Ymer)	CCD50_HUMAN		SP-					154630	65675	41252	98147		89926
Q9BYV1	Alanine--glyoxylate aminotransferase 2, mitochondrial (AGT 2) (EC 2.6.1.44) ((R)-3-amino-2-methylpropionate--pyruvate transaminase) (EC 2.6.1.40) (Beta-ALAAT II) (Beta-alanine-pyruvate aminotransferase) (D-AIBAT)	AGT2_HUMAN		NP					70049	13273	32116	55699		42784.2
Q9UDX3	SEC14-like protein 4 (Tocopherol-associated protein 3)	S14L4_HUMAN		NP					97599	150830	15255	176950		110158
P08253	72 kDa type IV collagenase (EC 3.4.24.24) (72 kDa gelatinase) (Gelatinase A) (Matrix metalloproteinase-2) (MMP-2) (TBE-1) [Cleaved into: PEX]	MMP2_HUMAN	x	SP+					7340.4	62030	45311	86640		50330.3
P20674	Cytochrome c oxidase subunit 5A, mitochondrial (Cytochrome c oxidase polypeptide Va)	COX5A_HUMAN	x	SP-					293650	104280	69631	187530		163773
O14933	Ubiquitin/ISG15-conjugating enzyme E2 L6 (EC 2.3.2.23) (E2 ubiquitin-conjugating enzyme L6) (Retinoic acid-induced gene B protein) (RIG-B) (UbcH8) (Ubiquitin carrier protein L6) (Ubiquitin-protein ligase L6)	UB2L6_HUMAN		SP-					139390	485150	74520	828160		381805
O75832	26S proteasome non-ATPase regulatory subunit 10 (26S proteasome regulatory subunit p28) (Gankyrin) (p28(GANK))	PSD10_HUMAN		NP					76830	180910	42502	206050		126573
Q969T9	WW domain-binding protein 2 (WBP-2)	WBP2_HUMAN		NP					441160	470710	155650	514880		395600
Q96AZ6	Interferon-stimulated gene 20 kDa protein (EC 3.1.13.1) (Estrogen-regulated transcript 45 protein) (Promyelocytic leukemia nuclear body-associated protein ISG20)	ISG20_HUMAN		SP-					52528	122240	27474	376070		144578
O43678	NADH dehydrogenase [ubiquinone] 1 alpha subcomplex subunit 2 (Complex I-B8) (CI-B8) (NADH-ubiquinone oxidoreductase B8 subunit)	NDUA2_HUMAN		SP-					288730	1089500	259290	1317600		738780
O75936	Gamma-butyrobetaine dioxygenase (EC 1.14.11.1) (Gamma-butyrobetaine hydroxylase) (Gamma-BBH) (Gamma-butyrobetaine,2-oxoglutarate dioxygenase)	BODG_HUMAN		NP					108170	122120	181110	115960		131840
P02745	Complement C1q subcomponent subunit A	C1QA_HUMAN		SP+					45304	306020	109980	1548500		502451
P0DJI9	Serum amyloid A-2 protein (SAA2)	SAA2_HUMAN		SP+					1552100	12248000	1431600	10190000		6355425
P14384	Carboxypeptidase M (CPM) (EC 3.4.17.12)	CBPM_HUMAN		SP+					61357	95300	21896	29329		51970.5
Q96HD9	N-acyl-aromatic-L-amino acid amidohydrolase (carboxylate-forming) (EC 3.5.1.114) (Acylase III) (Aminoacylase-3) (ACY-3) (Aspartoacylase-2) (Hepatitis C virus core-binding protein 1) (HCBP1) (HCV core-binding protein 1)	ACY3_HUMAN		NP					151840	43680	81595	127590		101176
Q9UDR5	Alpha-aminoadipic semialdehyde synthase, mitochondrial (LKR/SDH) [Includes: Lysine ketoglutarate reductase (LKR) (LOR) (EC 1.5.1.8); Saccharopine dehydrogenase (SDH) (EC 1.5.1.9)]	AASS_HUMAN		NP					37499	45865	20244	8257.4		27966.3
P01876	Immunoglobulin heavy constant alpha 1 (Ig alpha-1 chain C region) (Ig alpha-1 chain C region BUR) (Ig alpha-1 chain C region TRO)	IGHA1_HUMAN		SP-		38250			234100	1769700		3928500	38250	1.97743e+06
Q6P996	Pyridoxal-dependent decarboxylase domain-containing protein 1 (EC 4.1.1.-)	PDXD1_HUMAN		NP				26273	11497	32519		122710	26273	55575.3
Q9H9G7	Protein argonaute-3 (Argonaute3) (hAgo3) (EC 3.1.26.n2) (Argonaute RISC catalytic component 3) (Eukaryotic translation initiation factor 2C 3) (eIF-2C 3) (eIF2C 3)	AGO3_HUMAN	x	NP	34506				12981	33528		14906	34506	20471.7
O75533	Splicing factor 3B subunit 1 (Pre-mRNA-splicing factor SF3b 155 kDa subunit) (SF3b155) (Spliceosome-associated protein 155) (SAP 155)	SF3B1_HUMAN		NP		3680.6			18439	6923.6		8596.1	3680.6	11319.6
Q14117	Dihydropyrimidinase (DHP) (DHPase) (EC 3.5.2.2) (Dihydropyrimidine amidohydrolase) (Hydantoinase)	DPYS_HUMAN		NP		110060			12411000	15011000	4466400	21182000	110060	13267600
P08603	Complement factor H (H factor 1)	CFAH_HUMAN		SP+	15998				286820	2253000	398010	1782800	15998	1.18016e+06
P32455	Guanylate-binding protein 1 (EC 3.6.5.-) (GTP-binding protein 1) (GBP-1) (HuGBP-1) (Guanine nucleotide-binding protein 1) (Interferon-induced guanylate-binding protein 1)	GBP1_HUMAN		NP				33536	1267900	4454600	695830	2239700	33536	2.16451e+06
Q9UBR1	Beta-ureidopropionase (EC 3.5.1.6) (BUP-1) (Beta-alanine synthase) (N-carbamoyl-beta-alanine amidohydrolase)	BUP1_HUMAN		NP	65234				7552100	9065700	5891200	13190000	65234	8924750
P30038	Delta-1-pyrroline-5-carboxylate dehydrogenase, mitochondrial (P5C dehydrogenase) (EC 1.2.1.88) (Aldehyde dehydrogenase family 4 member A1) (L-glutamate gamma-semialdehyde dehydrogenase)	AL4A1_HUMAN		NP	56680				3076000	1499600	1439300	2137200	56680	2038025
Q9UHL4	Dipeptidyl peptidase 2 (EC 3.4.14.2) (Dipeptidyl aminopeptidase II) (Dipeptidyl peptidase 7) (Dipeptidyl peptidase II) (DPP II) (Quiescent cell proline dipeptidase)	DPP2_HUMAN		SP+			49219		1750300	959470	172780	4608500	49219	1.87276e+06
P08123	Collagen alpha-2(I) chain (Alpha-2 type I collagen)	CO1A2_HUMAN		SP+				27303	13555	763710	105480	132650	27303	253849
Q96DC8	Enoyl-CoA hydratase domain-containing protein 3, mitochondrial	ECHD3_HUMAN		SP-			51495		1255300	2530700	2882300	5346900	51495	3003800
P50053	Ketohexokinase (EC 2.7.1.3) (Hepatic fructokinase)	KHK_HUMAN		SP+		385570			7333900	5608900	3425400	9545800	385570	6478500
P56470	Galectin-4 (Gal-4) (Antigen NY-CO-27) (L-36 lactose-binding protein) (L36LBP) (Lactose-binding lectin 4)	LEG4_HUMAN		NP			314780		6384400	9115900	308750	20227000	314780	9.00901e+06
Q6IB77	Glycine N-acyltransferase (EC 2.3.1.13) (Acyl-CoA:glycine N-acyltransferase) (AAc) (Aralkyl acyl-CoA N-acyltransferase) (Aralkyl acyl-CoA:amino acid N-acyltransferase) (Benzoyl-coenzyme A:glycine N-acyltransferase) (Glycine N-benzoyltransferase) (EC 2.3.1.71) (HRP-1(CLP))	GLYAT_HUMAN		SP-		22311			3177500	5679800	3228700	10522000	22311	5652000
P09601	Heme oxygenase 1 (HO-1) (EC 1.14.14.18)	HMOX1_HUMAN		NP	78944				1787400	1075500	437900	9842000	78944	3285700
P00439	Phenylalanine-4-hydroxylase (PAH) (EC 1.14.16.1) (Phe-4-monooxygenase)	PH4H_HUMAN		NP			57694		465560	775990	509530	984000	57694	683770
P68871	Hemoglobin subunit beta (Beta-globin) (Hemoglobin beta chain) [Cleaved into: LVV-hemorphin-7; Spinorphin]	HBB_HUMAN		NP		37754			2645900	1327800	755050	70911000	37754	1.89099e+07
P28062	Proteasome subunit beta type-8 (EC 3.4.25.1) (Low molecular mass protein 7) (Macropain subunit C13) (Multicatalytic endopeptidase complex subunit C13) (Proteasome component C13) (Proteasome subunit beta-5i) (Really interesting new gene 10 protein)	PSB8_HUMAN		NP	70091				4550400	5147000	1189500	8776400	70091	4915825
P83111	Serine beta-lactamase-like protein LACTB, mitochondrial (EC 3.4.-.-)	LACTB_HUMAN	x	NP		126190			511310	559630	310620	587890	126190	492362
Q14520	Hyaluronan-binding protein 2 (EC 3.4.21.-) (Factor VII-activating protease) (Factor seven-activating protease) (FSAP) (Hepatocyte growth factor activator-like protein) (Plasma hyaluronan-binding protein) [Cleaved into: Hyaluronan-binding protein 2 50 kDa heavy chain; Hyaluronan-binding protein 2 50 kDa heavy chain alternate form; Hyaluronan-binding protein 2 27 kDa light chain; Hyaluronan-binding…	HABP2_HUMAN		SP+		39140			1486600	4619900	1322200	5896700	39140	3331350
P05109	Protein S100-A8 (Calgranulin-A) (Calprotectin L1L subunit) (Cystic fibrosis antigen) (CFAG) (Leukocyte L1 complex light chain) (Migration inhibitory factor-related protein 8) (MRP-8) (p8) (S100 calcium-binding protein A8) (Urinary stone protein band A)	S10A8_HUMAN		NP		748510			865590	2050200	1124100	72666000	748510	1.91765e+07
P09486	SPARC (Basement-membrane protein 40) (BM-40) (Osteonectin) (ON) (Secreted protein acidic and rich in cysteine)	SPRC_HUMAN	x	SP+			46036		321640	8046100	182380	3833000	46036	3095780
P36957	Dihydrolipoyllysine-residue succinyltransferase component of 2-oxoglutarate dehydrogenase complex, mitochondrial (EC 2.3.1.61) (2-oxoglutarate dehydrogenase complex component E2) (OGDC-E2) (Dihydrolipoamide succinyltransferase component of 2-oxoglutarate dehydrogenase complex) (E2K)	ODO2_HUMAN	x	SP-			40320		1334300	1475900	605450	1157100	40320	1.14319e+06
P16219	Short-chain specific acyl-CoA dehydrogenase, mitochondrial (SCAD) (EC 1.3.8.1) (Butyryl-CoA dehydrogenase)	ACADS_HUMAN		NP			26290		1180100	204620	162640	530810	26290	519542
Q96GA7	Serine dehydratase-like (L-serine deaminase) (L-serine dehydratase/L-threonine deaminase) (L-threonine dehydratase) (TDH) (EC 4.3.1.19) (Serine dehydratase 2) (SDH 2) (EC 4.3.1.17)	SDSL_HUMAN		NP				47936	367010	1130700	235310	1139300	47936	718080
Q16270	Insulin-like growth factor-binding protein 7 (IBP-7) (IGF-binding protein 7) (IGFBP-7) (IGFBP-rP1) (MAC25 protein) (PGI2-stimulating factor) (Prostacyclin-stimulating factor) (Tumor-derived adhesion factor) (TAF)	IBP7_HUMAN		SP+			214170		155100	4816600	109100	2088800	214170	1792400
O95497	Pantetheinase (EC 3.5.1.92) (Pantetheine hydrolase) (Tiff66) (Vascular non-inflammatory molecule 1) (Vanin-1)	VNN1_HUMAN		SP+				101870	574540	2949100	567700	200620	101870	1072990
Q12841	Follistatin-related protein 1 (Follistatin-like protein 1)	FSTL1_HUMAN	x	SP+		42843			645020	1050500	607950	362450	42843	666480
Q13501	Sequestosome-1 (EBI3-associated protein of 60 kDa) (EBIAP) (p60) (Phosphotyrosine-independent ligand for the Lck SH2 domain of 62 kDa) (Ubiquitin-binding protein p62)	SQSTM_HUMAN		NP				52702	619240	519240	419820	1196500	52702	688700
Q96BW5	Phosphotriesterase-related protein (EC 3.1.-.-) (Parathion hydrolase-related protein) (hPHRP)	PTER_HUMAN		NP		21757			466510	492730	147240	713500	21757	454995
P02746	Complement C1q subcomponent subunit B	C1QB_HUMAN		SP+	40903				102560	293060	79191	3240700	40903	928878
Q9NQH7	Xaa-Pro aminopeptidase 3 (X-Pro aminopeptidase 3) (EC 3.4.11.9) (Aminopeptidase P3) (APP3)	XPP3_HUMAN		NP	20864				360880	228970	225320	363980	20864	294788
P28065	Proteasome subunit beta type-9 (EC 3.4.25.1) (Low molecular mass protein 2) (Macropain chain 7) (Multicatalytic endopeptidase complex chain 7) (Proteasome chain 7) (Proteasome subunit beta-1i) (Really interesting new gene 12 protein)	PSB9_HUMAN		NP		20515			3127600	3664200	527200	5795100	20515	3278525
P51149	Ras-related protein Rab-7a	RAB7A_HUMAN	x	NP		86686			308830	489220	37179	922230	86686	439365
P48507	Glutamate--cysteine ligase regulatory subunit (GCS light chain) (Gamma-ECS regulatory subunit) (Gamma-glutamylcysteine synthetase regulatory subunit) (Glutamate--cysteine ligase modifier subunit)	GSH0_HUMAN		SP-		117510			1026200	1877700	667940	1706300	117510	1319535
Q9BQE5	Apolipoprotein L2 (Apolipoprotein L-II) (ApoL-II)	APOL2_HUMAN		SP-				76585	250720	455630	44345	506590	76585	314321
Q9Y5C1	Angiopoietin-related protein 3 (Angiopoietin-5) (ANG-5) (Angiopoietin-like protein 3) [Cleaved into: ANGPTL3(17-221); ANGPTL3(17-224)]	ANGL3_HUMAN		SP+				30502	207580	55106	147190	269670	30502	169886
O75356	Ectonucleoside triphosphate diphosphohydrolase 5 (NTPDase 5) (EC 3.6.1.6) (CD39 antigen-like 4) (ER-UDPase) (Guanosine-diphosphatase ENTPD5) (GDPase ENTPD5) (EC 3.6.1.42) (Nucleoside diphosphatase) (Uridine-diphosphatase ENTPD5) (UDPase ENTPD5)	ENTP5_HUMAN	x	SP+		55644			125220	309980	151710	233760	55644	205168
Q02878	60S ribosomal protein L6 (Large ribosomal subunit protein eL6) (Neoplasm-related protein C140) (Tax-responsive enhancer element-binding protein 107) (TaxREB107)	RL6_HUMAN	x	NP				42937	281700	304190	268130	602320	42937	364085
Q12805	EGF-containing fibulin-like extracellular matrix protein 1 (Extracellular protein S1-5) (Fibrillin-like protein) (Fibulin-3) (FIBL-3)	FBLN3_HUMAN		SP+			81050		44047	339650	48143	69836	81050	125419
P32189	Glycerol kinase (GK) (Glycerokinase) (EC 2.7.1.30) (ATP:glycerol 3-phosphotransferase)	GLPK_HUMAN	x	NP			28780		84522	179170	8624.4	118970	28780	97821.6
Q9NTJ4	Alpha-mannosidase 2C1 (EC 3.2.1.24) (Alpha mannosidase 6A8B) (Alpha-D-mannoside mannohydrolase) (Mannosidase alpha class 2C member 1)	MA2C1_HUMAN		NP		5112.5			58152	48372	8263.1	53508	5112.5	42073.8
Q9NTX5	Ethylmalonyl-CoA decarboxylase (EC 4.1.1.94) (Enoyl-CoA hydratase domain-containing protein 1) (Methylmalonyl-CoA decarboxylase) (MMCD) (EC 7.2.4.3)	ECHD1_HUMAN		NP		34578			112640	345190	49825	97687	34578	151336
P15880	40S ribosomal protein S2 (40S ribosomal protein S4) (Protein LLRep3) (Small ribosomal subunit protein uS5)	RS2_HUMAN	x	SP-				56131	132730	78052	234840	341370	56131	196748
Q9BXK5	Bcl-2-like protein 13 (Bcl2-L-13) (Bcl-rambo) (Protein Mil1)	B2L13_HUMAN		NP		36216			213590	51715	38461	652690	36216	239114
Q15041	ADP-ribosylation factor-like protein 6-interacting protein 1 (ARL-6-interacting protein 1) (Aip-1) (Apoptotic regulator in the membrane of the endoplasmic reticulum)	AR6P1_HUMAN		NP	1447600				304500	651660	290550	1078400	1447600	581278
O75380	NADH dehydrogenase [ubiquinone] iron-sulfur protein 6, mitochondrial (Complex I-13kD-A) (CI-13kD-A) (NADH-ubiquinone oxidoreductase 13 kDa-A subunit)	NDUS6_HUMAN		SP-			140310		405940	623320	187560	505730	140310	430638
P30049	ATP synthase subunit delta, mitochondrial (ATP synthase F1 subunit delta) (F-ATPase delta subunit)	ATPD_HUMAN		SP-		304070			2436900	2668500	1483800	3403700	304070	2498225
P82980	Retinol-binding protein 5 (Cellular retinol-binding protein III) (CRBP-III) (HRBPiso)	RET5_HUMAN		SP-	181670				922050	1376000	355580	1434000	181670	1.02191e+06
O00763	Acetyl-CoA carboxylase 2 (EC 6.4.1.2) (ACC-beta) [Includes: Biotin carboxylase (EC 6.3.4.14)]	ACACB_HUMAN		SP+		19905			75994	305420	46237	235700	19905	165838
Q9P035	Very-long-chain (3R)-3-hydroxyacyl-CoA dehydratase 3 (EC 4.2.1.134) (3-hydroxyacyl-CoA dehydratase 3) (HACD3) (Butyrate-induced protein 1) (B-ind1) (hB-ind1) (Protein-tyrosine phosphatase-like A domain-containing protein 1)	HACD3_HUMAN	x	NP		54673			215990	235290	75701	275580	54673	200640
P62280	40S ribosomal protein S11 (Small ribosomal subunit protein uS17)	RS11_HUMAN	x	SP-		81821			236070	516760	269430	714200	81821	434115
P62424	60S ribosomal protein L7a (Large ribosomal subunit protein eL8) (PLA-X polypeptide) (Surfeit locus protein 3)	RL7A_HUMAN	x	NP			353220		255410	181260	265520	412480	353220	278668
Q16854	Deoxyguanosine kinase, mitochondrial (dGK) (EC 2.7.1.113)	DGUOK_HUMAN		SP-	479050				55879	220640	21762	62954	479050	90308.8
Q92804	TATA-binding protein-associated factor 2N (68 kDa TATA-binding protein-associated factor) (TAF(II)68) (TAFII68) (RNA-binding protein 56)	RBP56_HUMAN		NP		13917			101780	141500	22708	146970	13917	103240
Q9NR19	Acetyl-coenzyme A synthetase, cytoplasmic (EC 6.2.1.1) (Acetate--CoA ligase) (Acetyl-CoA synthetase) (ACS) (AceCS) (Acyl-CoA synthetase short-chain family member 2) (Acyl-activating enzyme)	ACSA_HUMAN		NP		266840			32080	66372	36010	157360	266840	72955.5
Q9H0E2	Toll-interacting protein	TOLIP_HUMAN	x	NP		125280			155860	190570	24768	354590	125280	181447
P08519	Apolipoprotein(a) (Apo(a)) (Lp(a)) (EC 3.4.21.-)	APOA_HUMAN		SP+				6520.8	15345	11398	21745	46764	6520.8	23813
Q14894	Ketimine reductase mu-crystallin (EC 1.5.1.25) (NADP-regulated thyroid-hormone-binding protein)	CRYM_HUMAN		SP-		44276			266640	766060	89902	333100	44276	363926
Q9UJC5	SH3 domain-binding glutamic acid-rich-like protein 2 (Fovea-associated SH3 domain-binding protein)	SH3L2_HUMAN		SP-		272020			1133300	874390	497040	2163300	272020	1.16701e+06
Q9HCN8	Stromal cell-derived factor 2-like protein 1 (SDF2-like protein 1) (PWP1-interacting protein 8)	SDF2L_HUMAN		SP+	315130	279640			403370	752130		1404800	297385	853433
Q96EY8	Corrinoid adenosyltransferase (EC 2.5.1.17) (Cob(II)alamin adenosyltransferase) (Cob(II)yrinic acid a,c-diamide adenosyltransferase) (Cobinamide/cobalamin adenosyltransferase) (Methylmalonic aciduria type B protein)	MMAB_HUMAN	x	SP-		103980	62604		217240	326570	113860		83292	219223
Q93052	Lipoma-preferred partner (LIM domain-containing preferred translocation partner in lipoma)	LPP_HUMAN		SP-			39459	94479	111690	125940		175240	66969	137623
P63092	Guanine nucleotide-binding protein G(s) subunit alpha isoforms short (Adenylate cyclase-stimulating G alpha protein)	GNAS2_HUMAN	x	NP	59523	89768			20114	47794		65648	74645.5	44518.7
P42167	Lamina-associated polypeptide 2, isoforms beta/gamma (Thymopoietin, isoforms beta/gamma) (TP beta/gamma) (Thymopoietin-related peptide isoforms beta/gamma) (TPRP isoforms beta/gamma) [Cleaved into: Thymopoietin (TP) (Splenin); Thymopentin (TP5)]	LAP2B_HUMAN		NP		281810	392300		105570	91917		312320	337055	169936
Q9Y6I3	Epsin-1 (EH domain-binding mitotic phosphoprotein) (EPS-15-interacting protein 1)	EPN1_HUMAN		NP		24483	46072		12983	31592		224620	35277.5	89731.7
Q9NXJ5	Pyroglutamyl-peptidase 1 (EC 3.4.19.3) (5-oxoprolyl-peptidase) (Pyroglutamyl aminopeptidase I) (PAP-I) (Pyroglutamyl-peptidase I) (PGP-I) (Pyrrolidone-carboxylate peptidase)	PGPI_HUMAN		NP	51395		205270		339060	142600		71482	128332	184381
Q86V88	Magnesium-dependent phosphatase 1 (MDP-1) (EC 3.1.3.-) (EC 3.1.3.48)	MGDP1_HUMAN		NP	62251	62922			19016	18954		41610	62586.5	26526.7
Q9BPX5	Actin-related protein 2/3 complex subunit 5-like protein (Arp2/3 complex 16 kDa subunit 2) (ARC16-2)	ARP5L_HUMAN	x	SP-	165680	119310			218120	246250		577650	142495	347340
P46821	Microtubule-associated protein 1B (MAP-1B) [Cleaved into: MAP1B heavy chain; MAP1 light chain LC1]	MAP1B_HUMAN		NP	13479	6958			74472	135580	45503		10218.5	85185
Q9H5J0	Zinc finger and BTB domain-containing protein 3	ZBTB3_HUMAN		NP	586030	298370			255970		281880	621300	442200	386383
Q9UI17	Dimethylglycine dehydrogenase, mitochondrial (EC 1.5.8.4) (ME2GLYDH)	M2GD_HUMAN		SP+		87715	44469		13182000	18823000	20086000	29741000	66092	20458000
P35579	Myosin-9 (Cellular myosin heavy chain, type A) (Myosin heavy chain 9) (Myosin heavy chain, non-muscle IIa) (Non-muscle myosin heavy chain A) (NMMHC-A) (Non-muscle myosin heavy chain IIa) (NMMHC II-a) (NMMHC-IIA)	MYH9_HUMAN		NP		22563	7669.7		372200	1215400	354810	1364500	15116.4	826728
P08670	Vimentin	VIME_HUMAN		NP		38928		44472	4138400	4592200	327800	41489000	41700	12636850
P05165	Propionyl-CoA carboxylase alpha chain, mitochondrial (PCCase subunit alpha) (EC 6.4.1.3) (Propanoyl-CoA:carbon dioxide ligase subunit alpha)	PCCA_HUMAN		NP	50501	17139			5773200	5906500	2299800	11256000	33820	6308875
P21980	Protein-glutamine gamma-glutamyltransferase 2 (EC 2.3.2.13) (Tissue transglutaminase) (Transglutaminase C) (TG(C)) (TGC) (TGase C) (Transglutaminase H) (TGase H) (Transglutaminase-2) (TGase-2)	TGM2_HUMAN		NP	22371	55347			9933800	12697000	3310300	17797000	38859	10934525
P13796	Plastin-2 (L-plastin) (LC64P) (Lymphocyte cytosolic protein 1) (LCP-1)	PLSL_HUMAN		NP	81895	10905			1460900	1882100	217040	16289000	46400	4962260
O95954	Formimidoyltransferase-cyclodeaminase (Formiminotransferase-cyclodeaminase) (FTCD) (LCHC1) [Includes: Glutamate formimidoyltransferase (EC 2.1.2.5) (Glutamate formiminotransferase) (Glutamate formyltransferase); Formimidoyltetrahydrofolate cyclodeaminase (EC 4.3.1.4) (Formiminotetrahydrofolate cyclodeaminase)]	FTCD_HUMAN		NP	35632	35179			9264100	5260200	5517600	14260000	35405.5	8575475
P08236	Beta-glucuronidase (EC 3.2.1.31) (Beta-G1)	BGLR_HUMAN		SP+	52248	117890			10512000	10592000	4137500	16364000	85069	10401375
P00480	Ornithine carbamoyltransferase, mitochondrial (EC 2.1.3.3) (Ornithine transcarbamylase) (OTCase)	OTC_HUMAN	x	NP			87683	32970	89287000	77670000	36323000	74815000	60326.5	69523750
P05089	Arginase-1 (EC 3.5.3.1) (Liver-type arginase) (Type I arginase)	ARGI1_HUMAN		NP	425170	81577			118120000	125190000	69610000	182270000	253374	123797500
P21549	Serine--pyruvate aminotransferase (SPT) (EC 2.6.1.51) (Alanine--glyoxylate aminotransferase) (AGT) (EC 2.6.1.44)	SPYA_HUMAN		SP-	123870		211250		32580000	94026000	26156000	32052000	167560	46203500
P13929	Beta-enolase (EC 4.2.1.11) (2-phospho-D-glycerate hydro-lyase) (Enolase 3) (Muscle-specific enolase) (MSE) (Skeletal muscle enolase)	ENOB_HUMAN		NP	245930	69024			14610000	18050000	512190	5472500	157477	9.66117e+06
Q02952	A-kinase anchor protein 12 (AKAP-12) (A-kinase anchor protein 250 kDa) (AKAP 250) (Gravin) (Myasthenia gravis autoantigen)	AKA12_HUMAN		NP	17639	45907			124380	69621	63500	950360	31773	301965
P00918	Carbonic anhydrase 2 (EC 4.2.1.1) (Carbonate dehydratase II) (Carbonic anhydrase C) (CAC) (Carbonic anhydrase II) (CA-II)	CAH2_HUMAN		NP		379130		53812	40604000	46933000	43394000	42220000	216471	43287750
P00747	Plasminogen (EC 3.4.21.7) [Cleaved into: Plasmin heavy chain A; Activation peptide; Angiostatin; Plasmin heavy chain A, short form; Plasmin light chain B]	PLMN_HUMAN		SP+	222390			43183	545300	539200	762130	1325800	132786	793108
Q86YB7	Enoyl-CoA hydratase domain-containing protein 2, mitochondrial	ECHD2_HUMAN	x	SP+	1017200			173700	17952000	22279000	18177000	42551000	595450	25239750
P09488	Glutathione S-transferase Mu 1 (EC 2.5.1.18) (GST HB subunit 4) (GST class-mu 1) (GSTM1-1) (GSTM1a-1a) (GSTM1b-1b) (GTH4)	GSTM1_HUMAN		NP	504890	264680			19485	25210	12138000	18772000	384785	7.73867e+06
P11310	Medium-chain specific acyl-CoA dehydrogenase, mitochondrial (MCAD) (EC 1.3.8.7)	ACADM_HUMAN		SP-		101770		82715	2069700	2395000	2157800	1866200	92242.5	2122175
Q14032	Bile acid-CoA:amino acid N-acyltransferase (BACAT) (BAT) (EC 2.3.1.65) (Glycine N-choloyltransferase) (Long-chain fatty-acyl-CoA hydrolase) (EC 3.1.2.2)	BAAT_HUMAN		NP	85829			166750	887520	8195900	1819100	2362500	126290	3316255
Q14165	Malectin	MLEC_HUMAN		SP+	118470			337250	1611600	895960	2929300	1437400	227860	1718565
P35858	Insulin-like growth factor-binding protein complex acid labile subunit (ALS)	ALS_HUMAN		SP+			25919	41840	348000	78613	437900	465850	33879.5	332591
P53597	Succinate--CoA ligase [ADP/GDP-forming] subunit alpha, mitochondrial (EC 6.2.1.4) (EC 6.2.1.5) (Succinyl-CoA synthetase subunit alpha) (SCS-alpha)	SUCA_HUMAN	x	NP		233000		381140	1622300	2573300	798770	3573400	307070	2.14194e+06
P20810	Calpastatin (Calpain inhibitor) (Sperm BS-17 component)	ICAL_HUMAN		NP	94244	19151			218500	170670	115270	464830	56697.5	242318
P61247	40S ribosomal protein S3a (Small ribosomal subunit protein eS1) (v-fos transformation effector protein) (Fte-1)	RS3A_HUMAN	x	SP-		67061		63120	368810	597990	364910	1189500	65090.5	630302
Q8N8N7	Prostaglandin reductase 2 (PRG-2) (EC 1.3.1.48) (15-oxoprostaglandin 13-reductase) (Zinc-binding alcohol dehydrogenase domain-containing protein 1)	PTGR2_HUMAN		NP	36840	48992			1057600	724890	140960	521950	42916	611350
P21291	Cysteine and glycine-rich protein 1 (Cysteine-rich protein 1) (CRP) (CRP1) (Epididymis luminal protein 141) (HEL-141)	CSRP1_HUMAN	x	NP		411560		161250	1086000	3016000	400570	1879900	286405	1.59562e+06
Q9UJ68	Mitochondrial peptide methionine sulfoxide reductase (EC 1.8.4.11) (Peptide-methionine (S)-S-oxide reductase) (Peptide Met(O) reductase) (Protein-methionine-S-oxide reductase) (PMSR)	MSRA_HUMAN		SP+		59845		100530	3162900	2306400	1459200	4723100	80187.5	2912900
Q9NR28	Diablo homolog, mitochondrial (Direct IAP-binding protein with low pI) (Second mitochondria-derived activator of caspase) (Smac)	DBLOH_HUMAN		NP		841230		1164200	654490	869380	380920	1883800	1002715	947148
Q13825	Methylglutaconyl-CoA hydratase, mitochondrial (EC 4.2.1.18) (AU-specific RNA-binding enoyl-CoA hydratase) (AU-binding protein/enoyl-CoA hydratase) (Itaconyl-CoA hydratase) (EC 4.2.1.56)	AUHM_HUMAN		SP-	222060	33582			667120	327770	408450	1665100	127821	767110
Q16773	Kynurenine--oxoglutarate transaminase 1 (EC 2.6.1.7) (Cysteine-S-conjugate beta-lyase) (EC 4.4.1.13) (Glutamine transaminase K) (GTK) (Glutamine--phenylpyruvate transaminase) (EC 2.6.1.64) (Kynurenine aminotransferase 1) (Kynurenine aminotransferase I) (KATI) (Kynurenine--oxoglutarate transaminase I)	KAT1_HUMAN		NP	211950	289100			448240	469240	190810	291430	250525	349930
O43598	2'-deoxynucleoside 5'-phosphate N-hydrolase 1 (EC 3.2.2.-) (c-Myc-responsive protein RCL)	DNPH1_HUMAN		NP		518320	137080		1126000	1539400	355580	2377700	327700	1349670
P35637	RNA-binding protein FUS (75 kDa DNA-pairing protein) (Oncogene FUS) (Oncogene TLS) (POMp75) (Translocated in liposarcoma protein)	FUS_HUMAN	x	NP	410890	531680			421400	460910	272350	1365800	471285	630115
P51570	Galactokinase (EC 2.7.1.6) (Galactose kinase)	GALK1_HUMAN		SP-			151690	97632	479460	304630	168630	819600	124661	443080
P07305	Histone H1.0 (Histone H1') (Histone H1(0)) [Cleaved into: Histone H1.0, N-terminally processed]	H10_HUMAN	x	NP		648680	68955		1436500	7343500	2158900	16019000	358818	6739475
Q8IV08	Phospholipase D3 (PLD 3) (EC 3.1.4.4) (Choline phosphatase 3) (HindIII K4L homolog) (Hu-K4) (Phosphatidylcholine-hydrolyzing phospholipase D3)	PLD3_HUMAN		SP-	94709	147190			230220	189760	24846	816340	120950	315292
P54619	5'-AMP-activated protein kinase subunit gamma-1 (AMPK gamma1) (AMPK subunit gamma-1) (AMPKg)	AAKG1_HUMAN	x	NP		27398		496590	154980	593580	20429	323670	261994	273165
P55957	BH3-interacting domain death agonist (p22 BID) (BID) [Cleaved into: BH3-interacting domain death agonist p15 (p15 BID); BH3-interacting domain death agonist p13 (p13 BID); BH3-interacting domain death agonist p11 (p11 BID)]	BID_HUMAN		SP-	44814	240080			427570	593330	74759	625800	142447	430365
Q8N4P3	Guanosine-3',5'-bis(diphosphate) 3'-pyrophosphohydrolase MESH1 (EC 3.1.7.2) (HD domain-containing protein 3) (Metazoan SpoT homolog 1) (MESH1) (Penta-phosphate guanosine-3'-pyrophosphohydrolase) ((ppGpp)ase)	MESH1_HUMAN		SP-		246810		487140	1652500	1099000	984810	3635000	366975	1.84283e+06
Q9Y2E5	Epididymis-specific alpha-mannosidase (EC 3.2.1.24) (Mannosidase alpha class 2B member 2)	MA2B2_HUMAN		SP+		14103	37527		17439	59660	23497	309020	25815	102404
P62263	40S ribosomal protein S14 (Small ribosomal subunit protein uS11)	RS14_HUMAN		SP-		275710	399970		871290	1253300	297160	2032100	337840	1.11346e+06
Q9ULZ3	Apoptosis-associated speck-like protein containing a CARD (hASC) (Caspase recruitment domain-containing protein 5) (PYD and CARD domain-containing protein) (Target of methylation-induced silencing 1)	ASC_HUMAN		SP-	91660	50668			226240	201570	46621	828180	71164	325653
P62277	40S ribosomal protein S13 (Small ribosomal subunit protein uS15)	RS13_HUMAN	x	SP-		65053		70971	215740	866950	186330	876080	68012	536275
P10109	Adrenodoxin, mitochondrial (Adrenal ferredoxin) (Ferredoxin-1) (Hepatoredoxin)	ADX_HUMAN		SP-		46061	72885		1111800	1206600	759310	967850	59473	1011390
Q96F10	Diamine acetyltransferase 2 (EC 2.3.1.57) (Polyamine N-acetyltransferase 2) (Spermidine/spermine N(1)-acetyltransferase 2) (Thialysine N-epsilon-acetyltransferase)	SAT2_HUMAN		SP-		57509		29180	59717	522850	148840	571770	43344.5	325794
P02656	Apolipoprotein C-III (Apo-CIII) (ApoC-III) (Apolipoprotein C3)	APOC3_HUMAN		SP+			13056000	15292000	1474000	3790800	4057700	11714000	14174000	5259125
P51970	NADH dehydrogenase [ubiquinone] 1 alpha subcomplex subunit 8 (Complex I-19kD) (CI-19kD) (Complex I-PGIV) (CI-PGIV) (NADH-ubiquinone oxidoreductase 19 kDa subunit)	NDUA8_HUMAN		NP		151960	297210		339460	666220	96775	949900	224585	513089
Q9BVM4	Gamma-glutamylaminecyclotransferase (GGACT) (EC 4.3.2.8) (AIG2-like domain-containing protein 1) (Gamma-glutamylamine cyclotransferase)	GGACT_HUMAN		SP-	103820	102940			330640	471840	79617	587900	103380	367499
P01615	Immunoglobulin kappa variable 2D-28 (Ig kappa chain V-II region FR) (Ig kappa chain V-II region GM607) (Ig kappa chain V-II region MIL) (Ig kappa chain V-II region TEW)	KVD28_HUMAN		SP+			72715	1427400	55066	286410	30825	338390	750058	177673
O60869	Endothelial differentiation-related factor 1 (EDF-1) (Multiprotein-bridging factor 1) (MBF1)	EDF1_HUMAN	x	SP-		275190	545770		207840	124700	112930	1364000	410480	452368
Q6JQN1	Acyl-CoA dehydrogenase family member 10 (ACAD-10) (EC 1.3.99.-)	ACD10_HUMAN		NP	2130600	898220			118970	101920	70349	116790	1514410	102007
Q96NZ9	Proline-rich acidic protein 1 (Epididymis tissue protein Li 178) (Uterine-specific proline-rich acidic protein)	PRAP1_HUMAN		SP+			883330	1416600	227300	204820	125860	773880	1149965	332965
Q02224	Centromere-associated protein E (Centromere protein E) (CENP-E) (Kinesin-7) (Kinesin-related protein CENPE)	CENPE_HUMAN		NP		4991.1		10457	36736	25328	22349	76882	7724.05	40323.8
O00757	Fructose-1,6-bisphosphatase isozyme 2 (FBPase 2) (EC 3.1.3.11) (D-fructose-1,6-bisphosphate 1-phosphohydrolase 2) (Muscle FBPase)	F16P2_HUMAN	x	NP	101260		74566		10415000	7482800	5663300	14861000	87913	9605525
Q13148	TAR DNA-binding protein 43 (TDP-43)	TADBP_HUMAN		NP			116060	212700	76287	41126	41884	264510	164380	105952
Q16851	UTP--glucose-1-phosphate uridylyltransferase (EC 2.7.7.9) (UDP-glucose pyrophosphorylase) (UDPGP) (UGPase)	UGPA_HUMAN		NP		85641	118850		129130	160250	56236	197960	102246	135894
Q9Y2S7	Polymerase delta-interacting protein 2 (38 kDa DNA polymerase delta interaction protein) (p38)	PDIP2_HUMAN		SP-		61428		89591	111090	70393	28013	47056	75509.5	64138
P13497	Bone morphogenetic protein 1 (BMP-1) (EC 3.4.24.19) (Mammalian tolloid protein) (mTld) (Procollagen C-proteinase) (PCP)	BMP1_HUMAN		SP+	28388		56019	55904					46770.3
Q8WXF1	Paraspeckle component 1 (Paraspeckle protein 1)	PSPC1_HUMAN	x	NP	391690	438630	393770						408030
Q6H9L7	Isthmin-2 (Thrombospondin and AMOP domain-containing isthmin-like protein 1) (Thrombospondin type-1 domain-containing protein 3)	ISM2_HUMAN		SP+	320040	1303300	46860						556733
Q16643	Drebrin (Developmentally-regulated brain protein)	DREB_HUMAN		NP		168320	770750	468710					469260
Q8TD30	Alanine aminotransferase 2 (ALT2) (EC 2.6.1.2) (Glutamate pyruvate transaminase 2) (GPT 2) (Glutamic--alanine transaminase 2) (Glutamic--pyruvic transaminase 2)	ALAT2_HUMAN		NP		195180	108460	186210					163283
P23327	Sarcoplasmic reticulum histidine-rich calcium-binding protein	SRCH_HUMAN		SP+	237940	180810	32861						150537
Q8IYS5	Osteoclast-associated immunoglobulin-like receptor (Osteoclast-associated receptor) (hOSCAR) (Polymeric immunoglobulin receptor 3) (PIgR-3) (PIgR3) (Poly-Ig receptor 3)	OSCAR_HUMAN		SP+	999600	380320	108590						496170
Q13685	Angio-associated migratory cell protein	AAMP_HUMAN	x	SP-	114080	175460	220290						169943
Q12913	Receptor-type tyrosine-protein phosphatase eta (Protein-tyrosine phosphatase eta) (R-PTP-eta) (EC 3.1.3.48) (Density-enhanced phosphatase 1) (DEP-1) (HPTP eta) (Protein-tyrosine phosphatase receptor type J) (R-PTP-J) (CD antigen CD148)	PTPRJ_HUMAN		SP+	271050	301250	42704						205001
Q9NY97	N-acetyllactosaminide beta-1,3-N-acetylglucosaminyltransferase 2 (EC 2.4.1.149) (Beta-1,3-N-acetylglucosaminyltransferase 1) (BGnT-1) (Beta-1,3-Gn-T1) (Beta3Gn-T1) (Beta-1,3-galactosyltransferase 7) (Beta-1,3-GalTase 7) (Beta3Gal-T7) (Beta3GalT7) (b3Gal-T7) (Beta-3-Gx-T7) (UDP-Gal:beta-GlcNAc beta-1,3-galactosyltransferase 7) (UDP-GlcNAc:betaGal beta-1,3-N-acetylglucosaminyltransferase 2) (BGnT-2…	B3GN2_HUMAN		NP	149360		273650	244450					222487
P49792	E3 SUMO-protein ligase RanBP2 (EC 2.3.2.-) (358 kDa nucleoporin) (Nuclear pore complex protein Nup358) (Nucleoporin Nup358) (Ran-binding protein 2) (RanBP2) (p270)	RBP2_HUMAN	x	NP		4037.3	20374	11597					12002.8
P18850	Cyclic AMP-dependent transcription factor ATF-6 alpha (cAMP-dependent transcription factor ATF-6 alpha) (Activating transcription factor 6 alpha) (ATF6-alpha) [Cleaved into: Processed cyclic AMP-dependent transcription factor ATF-6 alpha]	ATF6A_HUMAN		SP-	311060	251340	96424						219608
P50570	Dynamin-2 (EC 3.6.5.5)	DYN2_HUMAN	x	NP	97287	69333	58325						74981.7
Q00536	Cyclin-dependent kinase 16 (EC 2.7.11.22) (Cell division protein kinase 16) (PCTAIRE-motif protein kinase 1) (Serine/threonine-protein kinase PCTAIRE-1)	CDK16_HUMAN	x	NP	254890	180060		124860					186603
Q9Y237	Peptidyl-prolyl cis-trans isomerase NIMA-interacting 4 (EC 5.2.1.8) (Parvulin-14) (Par14) (hPar14) (Parvulin-17) (Par17) (hPar17) (Peptidyl-prolyl cis-trans isomerase Pin4) (PPIase Pin4) (Peptidyl-prolyl cis/trans isomerase EPVH) (hEPVH) (Rotamase Pin4)	PIN4_HUMAN	x	SP-		226040	149840	172570					182817
P16989	Y-box-binding protein 3 (Cold shock domain-containing protein A) (DNA-binding protein A) (Single-strand DNA-binding protein NF-GMB)	YBOX3_HUMAN		SP-	141380	508070	569990						406480
O43172	U4/U6 small nuclear ribonucleoprotein Prp4 (PRP4 homolog) (hPrp4) (U4/U6 snRNP 60 kDa protein) (WD splicing factor Prp4)	PRP4_HUMAN	x	NP		61119	107220	51419					73252.7
P16949	Stathmin (Leukemia-associated phosphoprotein p18) (Metablastin) (Oncoprotein 18) (Op18) (Phosphoprotein p19) (pp19) (Prosolin) (Protein Pr22) (pp17)	STMN1_HUMAN	x	SP-		264780	1020200	762790					682590
Q7Z5K2	Wings apart-like protein homolog (Friend of EBNA2 protein) (WAPL cohesin release factor)	WAPL_HUMAN		NP	160310	28120	66057						84829
Q9H3H3	UPF0696 protein C11orf68 (Basophilic leukemia-expressed protein Bles03) (Protein p5326)	CK068_HUMAN		SP-	61935	34226	43836						46665.7
Q96HD1	Cysteine-rich with EGF-like domain protein 1	CREL1_HUMAN	x	SP+	371540	405580	182420						319847
O43847	Nardilysin (EC 3.4.24.61) (N-arginine dibasic convertase) (NRD convertase) (NRD-C) (Nardilysin convertase)	NRDC_HUMAN		NP	29468	23578	30889						27978.3
O96019	Actin-like protein 6A (53 kDa BRG1-associated factor A) (Actin-related protein Baf53a) (ArpNbeta) (BRG1-associated factor 53A) (BAF53A) (INO80 complex subunit K)	ACL6A_HUMAN		NP		80661	176000	370280					208980
P23919	Thymidylate kinase (EC 2.7.4.9) (dTMP kinase)	KTHY_HUMAN		NP	554280		407750	551330					504453
Q969P0	Immunoglobulin superfamily member 8 (IgSF8) (CD81 partner 3) (Glu-Trp-Ile EWI motif-containing protein 2) (EWI-2) (Keratinocytes-associated transmembrane protein 4) (KCT-4) (LIR-D1) (Prostaglandin regulatory-like protein) (PGRL) (CD antigen CD316)	IGSF8_HUMAN		SP+	37290		81355	28119					48921.3
Q9UKX7	Nuclear pore complex protein Nup50 (50 kDa nucleoporin) (Nuclear pore-associated protein 60 kDa-like) (Nucleoporin Nup50)	NUP50_HUMAN		NP	43259		132190	118690					98046.3
O60512	Beta-1,4-galactosyltransferase 3 (Beta-1,4-GalTase 3) (Beta4Gal-T3) (b4Gal-T3) (EC 2.4.1.-) (Beta-N-acetylglucosaminyl-glycolipid beta-1,4-galactosyltransferase) (Beta-N-acetylglucosaminylglycopeptide beta-1,4-galactosyltransferase) (EC 2.4.1.38) (N-acetyllactosamine synthase) (EC 2.4.1.90) (Nal synthase) (UDP-Gal:beta-GlcNAc beta-1,4-galactosyltransferase 3) (UDP-galactose:beta-N-acetylglucosami…	B4GT3_HUMAN	x	SP-	239130		95235	79268					137878
O14817	Tetraspanin-4 (Tspan-4) (Novel antigen 2) (NAG-2) (Transmembrane 4 superfamily member 7)	TSN4_HUMAN		SP-	626760		302270	361560					430197
P16422	Epithelial cell adhesion molecule (Ep-CAM) (Adenocarcinoma-associated antigen) (Cell surface glycoprotein Trop-1) (Epithelial cell surface antigen) (Epithelial glycoprotein) (EGP) (Epithelial glycoprotein 314) (EGP314) (hEGP314) (KS 1/4 antigen) (KSA) (Major gastrointestinal tumor-associated protein GA733-2) (Tumor-associated calcium signal transducer 1) (CD antigen CD326)	EPCAM_HUMAN		SP+	162510	483680		376410					340867
P98179	RNA-binding protein 3 (RNA-binding motif protein 3) (RNPL)	RBM3_HUMAN		SP-		51688	6760000	474550					2428746
Q8IXL6	Extracellular serine/threonine protein kinase FAM20C (EC 2.7.11.1) (Dentin matrix protein 4) (DMP-4) (Golgi casein kinase) (Golgi-enriched fraction casein kinase) (GEF-CK)	FA20C_HUMAN		SP-	53065		127830	99066					93320.3
Q8WXX5	DnaJ homolog subfamily C member 9 (HDJC9) (DnaJ protein SB73)	DNJC9_HUMAN		NP		163890	704800	734440					534377
Q9BUJ0	Protein ABHD14A (EC 3.-.-.-) (Alpha/beta hydrolase domain-containing protein 14A) (Abhydrolase domain-containing protein 14A)	ABHEA_HUMAN		SP-	292300		311490	236040					279943
Q9Y2A9	N-acetyllactosaminide beta-1,3-N-acetylglucosaminyltransferase 3 (EC 2.4.1.149) (Beta-1,3-galactosyl-O-glycosyl-glycoprotein beta-1,3-N-acetylglucosaminyltransferase) (EC 2.4.1.146) (Beta-1,3-galactosyltransferase 8) (Beta-1,3-GalTase 8) (Beta3Gal-T8) (Beta3GalT8) (b3Gal-T8) (Beta-3-Gx-T8) (Core 1 extending beta-1,3-N-acetylglucosaminyltransferase) (Core1-beta3GlcNAcT) (Transmembrane protein 3) (…	B3GN3_HUMAN		SP-	314450		147720	235570					232580
Q14978	Nucleolar and coiled-body phosphoprotein 1 (140 kDa nucleolar phosphoprotein) (Nopp140) (Hepatitis C virus NS5A-transactivated protein 13) (HCV NS5A-transactivated protein 13) (Nucleolar 130 kDa protein) (Nucleolar phosphoprotein p130)	NOLC1_HUMAN		NP		27705	101820	28048				8352	52524.3	8352
Q14677	Clathrin interactor 1 (Clathrin-interacting protein localized in the trans-Golgi region) (Clint) (Enthoprotin) (Epsin-4) (Epsin-related protein) (EpsinR)	EPN4_HUMAN	x	NP	249310	220320	215620					18270	228417	18270
P54652	Heat shock-related 70 kDa protein 2 (Heat shock 70 kDa protein 2)	HSP72_HUMAN	x	NP	487850		817600	1237500	231440				847650	231440
Q96PD5	N-acetylmuramoyl-L-alanine amidase (EC 3.5.1.28) (Peptidoglycan recognition protein 2) (Peptidoglycan recognition protein long) (PGRP-L)	PGRP2_HUMAN		SP+	286170		239380	272850			8780.8		266133	8780.8
Q9UKM9	RNA-binding protein Raly (Autoantigen p542) (Heterogeneous nuclear ribonucleoprotein C-like 2) (hnRNP core protein C-like 2) (hnRNP associated with lethal yellow protein homolog)	RALY_HUMAN		NP		35230	192290	95903				60465	107808	60465
O00273	DNA fragmentation factor subunit alpha (DNA fragmentation factor 45 kDa subunit) (DFF-45) (Inhibitor of CAD) (ICAD)	DFFA_HUMAN		NP		29159	50614	658350				94714	246041	94714
P08246	Neutrophil elastase (EC 3.4.21.37) (Bone marrow serine protease) (Elastase-2) (Human leukocyte elastase) (HLE) (Medullasin) (PMN elastase)	ELNE_HUMAN		SP+		66042	344260	370120	30411			10797000	260141	5.41371e+06
Q93063	Exostosin-2 (EC 2.4.1.224) (EC 2.4.1.225) (Glucuronosyl-N-acetylglucosaminyl-proteoglycan/N-acetylglucosaminyl-proteoglycan 4-alpha-N-acetylglucosaminyltransferase) (Multiple exostoses protein 2) (Putative tumor suppressor protein EXT2)	EXT2_HUMAN	x	SP-	91589		86977	193410		42568		26709	123992	34638.5
Q01130	Serine/arginine-rich splicing factor 2 (Protein PR264) (Splicing component, 35 kDa) (Splicing factor SC35) (SC-35) (Splicing factor, arginine/serine-rich 2)	SRSF2_HUMAN	x	NP	487450		177450	355280	34487			1170600	340060	602544
O00442	RNA 3'-terminal phosphate cyclase (RNA cyclase) (RNA-3'-phosphate cyclase) (EC 6.5.1.4) (RNA terminal phosphate cyclase domain-containing protein 1) (RTC domain-containing protein 1)	RTCA_HUMAN	x	SP-	47952	71329	73854			61212		85456	64378.3	73334
Q9UHA4	Ragulator complex protein LAMTOR3 (Late endosomal/lysosomal adaptor and MAPK and MTOR activator 3) (MEK-binding partner 1) (Mp1) (Mitogen-activated protein kinase kinase 1-interacting protein 1) (Mitogen-activated protein kinase scaffold protein 1)	LTOR3_HUMAN	x	NP	203120	113410	423420			482650		591970	246650	537310
Q5JRA6	Transport and Golgi organization protein 1 homolog (TANGO1) (C219-reactive peptide) (D320) (Melanoma inhibitory activity protein 3)	TGO1_HUMAN		SP+	107360	49099	120590				24862	43661	92349.7	34261.5
Q92542	Nicastrin	NICA_HUMAN		SP+	138370	25467	27792			10189		18106	63876.3	14147.5
Q92882	Osteoclast-stimulating factor 1	OSTF1_HUMAN	x	NP		70063	117110	130180		78349		243990	105784	161170
O75695	Protein XRP2	XRP2_HUMAN		NP	201820	87810	29240		18252			50829	106290	34540.5
Q13753	Laminin subunit gamma-2 (Cell-scattering factor 140 kDa subunit) (CSF 140 kDa subunit) (Epiligrin subunit gamma) (Kalinin subunit gamma) (Kalinin/nicein/epiligrin 100 kDa subunit) (Ladsin 140 kDa subunit) (Laminin B2t chain) (Laminin-5 subunit gamma) (Large adhesive scatter factor 140 kDa subunit) (Nicein subunit gamma)	LAMC2_HUMAN		SP+	103950	36221	15274		95505	1214500	11280		51815	440428
P52790	Hexokinase-3 (EC 2.7.1.1) (Hexokinase type III) (HK III)	HXK3_HUMAN		NP		11037	55095	31564	6076.3	8736		449320	32565.3	154711
P49902	Cytosolic purine 5'-nucleotidase (EC 3.1.3.5) (Cytosolic 5'-nucleotidase II)	5NTC_HUMAN	x	NP	265670	424400	119970		20513		3883.1	31934	270013	18776.7
P30508	HLA class I histocompatibility antigen, Cw-12 alpha chain (MHC class I antigen Cw*12)	1C12_HUMAN		SP+	97617		670690	332690	221680	503000		856250	366999	526977
O14979	Heterogeneous nuclear ribonucleoprotein D-like (hnRNP D-like) (hnRNP DL) (AU-rich element RNA-binding factor) (JKT41-binding protein) (Protein laAUF1)	HNRDL_HUMAN		NP		181890	761580	642950	93654	73204		274310	528807	147056
Q6FI81	Anamorsin (Cytokine-induced apoptosis inhibitor 1) (Fe-S cluster assembly protein DRE2 homolog)	CPIN1_HUMAN		SP-		303040	666680	180830	54452	42425		75145	383517	57340.7
P68400	Casein kinase II subunit alpha (CK II alpha) (EC 2.7.11.1)	CSK21_HUMAN	x	SP-	126120	130420	94240		78703		17288	119310	116927	71767
P36969	Phospholipid hydroperoxide glutathione peroxidase (PHGPx) (EC 1.11.1.12) (Glutathione peroxidase 4) (GPx-4) (GSHPx-4)	GPX4_HUMAN		SP+	73859000		27502000	24243000	114910	308850		134130	41868000	185963
Q92900	Regulator of nonsense transcripts 1 (EC 3.6.4.-) (ATP-dependent helicase RENT1) (Nonsense mRNA reducing factor 1) (NORF1) (Up-frameshift suppressor 1 homolog) (hUpf1)	RENT1_HUMAN		NP	26839	62834	60942		3503.2		3797.3	52602	50205	19967.5
O95486	Protein transport protein Sec24A (SEC24-related protein A)	SC24A_HUMAN	x	SP-	24554	18529	25939		17050	22366		47307	23007.3	28907.7
O43615	Mitochondrial import inner membrane translocase subunit TIM44	TIM44_HUMAN		NP	22389	40144	45003		9376	17913		12384	35845.3	13224.3
P08579	U2 small nuclear ribonucleoprotein B'' (U2 snRNP B'')	RU2B_HUMAN		SP-	81869		374460	322800	24879	150680		162920	259710	112826
P51511	Matrix metalloproteinase-15 (MMP-15) (EC 3.4.24.-) (Membrane-type matrix metalloproteinase 2) (MT-MMP 2) (MTMMP2) (Membrane-type-2 matrix metalloproteinase) (MT2-MMP) (MT2MMP) (SMCP-2)	MMP15_HUMAN		SP+	227200	49262	59537		38283		18184	143280	112000	66582.3
O94788	Retinal dehydrogenase 2 (RALDH 2) (RalDH2) (EC 1.2.1.36) (Aldehyde dehydrogenase family 1 member A2) (Retinaldehyde-specific dehydrogenase type 2) (RALDH(II))	AL1A2_HUMAN		SP-		61671	93589	51165	23502	51779	17532		68808.3	30937.7
Q3MHD2	Protein LSM12 homolog	LSM12_HUMAN	x	SP-		337590	478430	460670	62283	58343		157920	425563	92848.7
Q9P0L0	Vesicle-associated membrane protein-associated protein A (VAMP-A) (VAMP-associated protein A) (VAP-A) (33 kDa VAMP-associated protein) (VAP-33)	VAPA_HUMAN	x	NP	289740	224890	497070		95138	111160		215390	337233	140563
Q96DB5	Regulator of microtubule dynamics protein 1 (RMD-1) (hRMD-1) (Protein FAM82B)	RMD1_HUMAN		NP	57323	24859	84176		21469	55294		44023	55452.7	40262
P63173	60S ribosomal protein L38 (Large ribosomal subunit protein eL38)	RL38_HUMAN	x	SP-	269560	382370	1853900		445280		301090	834380	835277	526917
P52943	Cysteine-rich protein 2 (CRP-2) (Protein ESP1)	CRIP2_HUMAN		SP-		142300	1043000	486840	306140	741110		476600	557380	507950
P49770	Translation initiation factor eIF-2B subunit beta (S20I15) (S20III15) (eIF-2B GDP-GTP exchange factor subunit beta)	EI2BB_HUMAN	x	NP	148590	126010		127120		31537	10085	114370	133907	51997.3
P54105	Methylosome subunit pICln (Chloride channel, nucleotide sensitive 1A) (Chloride conductance regulatory protein ICln) (I(Cln)) (Chloride ion current inducer protein) (ClCI) (Reticulocyte pICln)	ICLN_HUMAN		NP		166960	172260	211770	75814	113720		75939	183663	88491
O75891	Cytosolic 10-formyltetrahydrofolate dehydrogenase (10-FTHFDH) (FDH) (EC 1.5.1.6) (Aldehyde dehydrogenase family 1 member L1)	AL1L1_HUMAN		NP	378470	39194	9274.6		10324000	14898000	8951900	16926000	142313	12774975
Q09666	Neuroblast differentiation-associated protein AHNAK (Desmoyokin)	AHNK_HUMAN		NP	2538.9	3968.2	2186.4		116530	97392	53378	282730	2897.83	137508
P55157	Microsomal triglyceride transfer protein large subunit	MTP_HUMAN		SP+	251840	164800	105510		2090200	5315300	1504900	1770700	174050	2670275
P47989	Xanthine dehydrogenase/oxidase [Includes: Xanthine dehydrogenase (XD) (EC 1.17.1.4); Xanthine oxidase (XO) (EC 1.17.3.2) (Xanthine oxidoreductase) (XOR)]	XDH_HUMAN		NP	46363	48279		15038	2663100	2031500	1220400	2403500	36560	2079625
P09467	Fructose-1,6-bisphosphatase 1 (FBPase 1) (EC 3.1.3.11) (D-fructose-1,6-bisphosphate 1-phosphohydrolase 1) (Liver FBPase)	F16P1_HUMAN		NP	162000	372630	250990		94701000	80287000	56017000	148810000	261873	94953750
P22033	Methylmalonyl-CoA mutase, mitochondrial (MCM) (EC 5.4.99.2) (Methylmalonyl-CoA isomerase)	MUTA_HUMAN	x	NP	146570	80668	106320		3510700	3458300	2015100	4446500	111186	3357650
P24298	Alanine aminotransferase 1 (ALT1) (EC 2.6.1.2) (Glutamate pyruvate transaminase 1) (GPT 1) (Glutamic--alanine transaminase 1) (Glutamic--pyruvic transaminase 1)	ALAT1_HUMAN		NP		122320	134170	198930	12677000	18741000	7193300	10820000	151807	12357825
P02774	Vitamin D-binding protein (DBP) (VDB) (Gc protein-derived macrophage activating factor) (Gc-MAF) (GcMAF) (Gc-globulin) (Group-specific component) (Gc) (Vitamin D-binding protein-macrophage activating factor) (DBP-maf)	VTDB_HUMAN		SP+	2484600	959060	2212100		9092400	12264000	7073600	30075000	1.88525e+06	14626250
O76054	SEC14-like protein 2 (Alpha-tocopherol-associated protein) (TAP) (hTAP) (Squalene transfer protein) (Supernatant protein factor) (SPF)	S14L2_HUMAN		NP		10634	67657	30807	7643300	13959000	4483800	10012000	36366	9024525
P06727	Apolipoprotein A-IV (Apo-AIV) (ApoA-IV) (Apolipoprotein A4)	APOA4_HUMAN		SP+		31340	860320	993860	859550	842420	155680	7763800	628507	2.40536e+06
P26440	Isovaleryl-CoA dehydrogenase, mitochondrial (IVD) (EC 1.3.8.4)	IVD_HUMAN	x	NP	33095	74137		29731	12011000	8639900	6901600	17473000	45654.3	11256375
P08263	Glutathione S-transferase A1 (EC 2.5.1.18) (GST HA subunit 1) (GST class-alpha member 1) (GST-epsilon) (GSTA1-1) (GTH1) [Cleaved into: Glutathione S-transferase A1, N-terminally processed]	GSTA1_HUMAN		NP	388280		107200	177270	475460000	428450000	335780000	336560000	224250	394062500
P02452	Collagen alpha-1(I) chain (Alpha-1 type I collagen)	CO1A1_HUMAN	x	SP+		74184	10928	137650	68577	1492600	184880	169820	74254	478969
Q16762	Thiosulfate sulfurtransferase (EC 2.8.1.1) (Rhodanese)	THTR_HUMAN		SP-	183730	166200	356650		16425000	22720000	4706400	17223000	235527	15268600
Q02252	Methylmalonate-semialdehyde dehydrogenase [acylating], mitochondrial (MMSDH) (Malonate-semialdehyde dehydrogenase [acylating]) (EC 1.2.1.18) (EC 1.2.1.27) (Aldehyde dehydrogenase family 6 member A1)	MMSA_HUMAN		SP-	1163400	836010	111710		2527200	2492800	1052900	1845200	703707	1979525
Q96NU7	Probable imidazolonepropionase (EC 3.5.2.7) (Amidohydrolase domain-containing protein 1)	HUTI_HUMAN		NP	58943	46430		29169	2996000	3030000	1205400	2213800	44847.3	2361300
Q9UL12	Sarcosine dehydrogenase, mitochondrial (SarDH) (EC 1.5.8.3) (BPR-2)	SARDH_HUMAN		NP	82601	85895	69115		854780	562130	396230	312720	79203.7	531465
P40939	Trifunctional enzyme subunit alpha, mitochondrial (78 kDa gastrin-binding protein) (TP-alpha) [Includes: Long-chain enoyl-CoA hydratase (EC 4.2.1.17); Long chain 3-hydroxyacyl-CoA dehydrogenase (EC 1.1.1.211)]	ECHA_HUMAN		NP	59178	82097		91848	435740	469020	150830	383330	77707.7	359730
P02748	Complement component C9 [Cleaved into: Complement component C9a; Complement component C9b]	CO9_HUMAN		SP+	277230	221950		427130	562430	1552400	662380	3643100	308770	1.60508e+06
Q9HCC0	Methylcrotonoyl-CoA carboxylase beta chain, mitochondrial (MCCase subunit beta) (EC 6.4.1.4) (3-methylcrotonyl-CoA carboxylase 2) (3-methylcrotonyl-CoA carboxylase non-biotin-containing subunit) (3-methylcrotonyl-CoA:carbon dioxide ligase subunit beta)	MCCB_HUMAN		SP+	71947	105800	43314		438050	1257900	271590	359450	73687	581748
P00326	Alcohol dehydrogenase 1C (EC 1.1.1.1) (Alcohol dehydrogenase subunit gamma)	ADH1G_HUMAN		NP	38514	53278	49287		125370000	98727000	54254000	45887000	47026.3	81059500
P21964	Catechol O-methyltransferase (EC 2.1.1.6)	COMT_HUMAN		SP+	31781		190120	624740	3233700	2839300	654520	5310400	282214	3009480
Q86VB7	Scavenger receptor cysteine-rich type 1 protein M130 (Hemoglobin scavenger receptor) (CD antigen CD163) [Cleaved into: Soluble CD163 (sCD163)]	C163A_HUMAN		NP		7560	8390.7	12810	251820	448930	11066	1409200	9586.9	530254
O95154	Aflatoxin B1 aldehyde reductase member 3 (EC 1.-.-.-) (AFB1 aldehyde reductase 2) (AFB1-AR 2)	ARK73_HUMAN		NP	79243	82065	137950		2948700	4667600	634170	4176700	99752.7	3.10679e+06
P30464	HLA class I histocompatibility antigen, B-15 alpha chain (MHC class I antigen B*15)	1B15_HUMAN		SP+	446760		1118800	1256100	312690	2777700	192830	2633800	940553	1479255
Q14353	Guanidinoacetate N-methyltransferase (EC 2.1.1.2)	GAMT_HUMAN		SP-	1310900	396310	611390		3548300	8397600	1573100	6317900	772867	4959225
Q96C11	FGGY carbohydrate kinase domain-containing protein (EC 2.7.1.-)	FGGY_HUMAN		NP	23298	115300		82480	529560	502360	92084	272170	73692.7	349044
Q15942	Zyxin (Zyxin-2)	ZYX_HUMAN		NP		33755	405580	374960	729120	1138800	288090	1165000	271432	830252
P07902	Galactose-1-phosphate uridylyltransferase (Gal-1-P uridylyltransferase) (EC 2.7.7.12) (UDP-glucose--hexose-1-phosphate uridylyltransferase)	GALT_HUMAN		SP-	59939	73647	79437		1405400	1399000	752130	2021300	71007.7	1.39446e+06
P19105	Myosin regulatory light chain 12A (Epididymis secretory protein Li 24) (HEL-S-24) (MLC-2B) (Myosin RLC) (Myosin regulatory light chain 2, nonsarcomeric) (Myosin regulatory light chain MRLC3)	ML12A_HUMAN	x	SP-		130800	436580	302780	3262200	5476300	1054800	3876800	290053	3417525
Q8N4T8	Carbonyl reductase family member 4 (EC 1.-.-.-) (3-ketoacyl-[acyl-carrier-protein] reductase beta subunit) (KAR beta subunit) (3-oxoacyl-[acyl-carrier-protein] reductase) (EC 1.1.1.-) (Quinone reductase CBR4) (Short chain dehydrogenase/reductase family 45C member 1)	CBR4_HUMAN		SP-	94610	79485		97353	3105700	1956600	647300	2146700	90482.7	1964075
Q9BY76	Angiopoietin-related protein 4 (Angiopoietin-like protein 4) (Hepatic fibrinogen/angiopoietin-related protein) (HFARP) [Cleaved into: ANGPTL4 N-terminal chain; ANGPTL4 C-terminal chain]	ANGL4_HUMAN		SP+	71835	56352		224620	1102000	2515600	1204100	3427400	117602	2062275
Q86XE5	4-hydroxy-2-oxoglutarate aldolase, mitochondrial (EC 4.1.3.16) (Dihydrodipicolinate synthase-like) (DHDPS-like protein) (Probable 2-keto-4-hydroxyglutarate aldolase) (Probable KHG-aldolase) (Protein 569272)	HOGA1_HUMAN		NP	1247400		952830	945850	1940200	478530	904520	385910	1.04869e+06	927290
P39019	40S ribosomal protein S19 (Small ribosomal subunit protein eS19)	RS19_HUMAN	x	SP-		80520	1097900	1816500	740660	454100	483940	826890	998307	626398
O00187	Mannan-binding lectin serine protease 2 (EC 3.4.21.104) (MBL-associated serine protease 2) (Mannose-binding protein-associated serine protease 2) (MASP-2) [Cleaved into: Mannan-binding lectin serine protease 2 A chain; Mannan-binding lectin serine protease 2 B chain]	MASP2_HUMAN		SP+	118330		306850	468890	861780	749040	537070	3213200	298023	1.34027e+06
Q9Y5P6	Mannose-1-phosphate guanyltransferase beta (EC 2.7.7.13) (GDP-mannose pyrophosphorylase B) (GTP-mannose-1-phosphate guanylyltransferase beta)	GMPPB_HUMAN	x	SP-	17538	40276	31657		238270	188590	25830	272330	29823.7	181255
P34949	Mannose-6-phosphate isomerase (EC 5.3.1.8) (Phosphohexomutase) (Phosphomannose isomerase) (PMI)	MPI_HUMAN		SP-	46384		50647	52634	231900	299820	83814	329810	49888.3	236336
P52788	Spermine synthase (SPMSY) (EC 2.5.1.22) (Spermidine aminopropyltransferase)	SPSY_HUMAN		NP	178290		262930	437660	198700	321540	90573	484640	292960	273863
A2VDF0	Fucose mutarotase (EC 5.1.3.29)	FUCM_HUMAN		SP-	243450	202270	67091		3855000	3252800	1341400	3922000	170937	3092800
P02655	Apolipoprotein C-II (Apo-CII) (ApoC-II) (Apolipoprotein C2) [Cleaved into: Proapolipoprotein C-II (ProapoC-II)]	APOC2_HUMAN		SP+	331770		40087000	38201000	44777	238410	194070	790620	26206590	316969
P28845	Corticosteroid 11-beta-dehydrogenase isozyme 1 (EC 1.1.1.146) (11-beta-hydroxysteroid dehydrogenase 1) (11-DH) (11-beta-HSD1) (Short chain dehydrogenase/reductase family 26C member 1)	DHI1_HUMAN		SP-	257240		290090	300220	488940	826000	82588	188130	282517	396414
P62857	40S ribosomal protein S28 (Small ribosomal subunit protein eS28)	RS28_HUMAN	x	NP		1592800	5232700	5871400	1893000	6911500	839180	4376200	4232300	3504970
P63220	40S ribosomal protein S21 (Small ribosomal subunit protein eS21)	RS21_HUMAN	x	SP-		326770	1881700	2187300	1123800	2087200	136040	3036300	1.46526e+06	1595835
P47813	Eukaryotic translation initiation factor 1A, X-chromosomal (eIF-1A X isoform) (Eukaryotic translation initiation factor 4C) (eIF-4C)	IF1AX_HUMAN		NP		1871500	2671500	2873900	495740	593540	182600	418290	2472300	422542
Q5JS37	NHL repeat-containing protein 3	NHLC3_HUMAN		SP+	74120	52555	106860		282320	203470	216280	428120	77845	282548
Q9UL25	Ras-related protein Rab-21	RAB21_HUMAN	x	SP-		62151	230040	134610	142720	216700	19895	419230	142267	199636
P20742	Pregnancy zone protein (C3 and PZP-like alpha-2-macroglobulin domain-containing protein 6)	PZP_HUMAN		SP+	12150		24802	114380	56154	204260	149130	134570	50444	136028
O00625	Pirin (EC 1.13.11.24) (Probable quercetin 2,3-dioxygenase PIR) (Probable quercetinase)	PIR_HUMAN		NP	61318	80445	149630		316220	218050	123150	688270	97131	336422
O60493	Sorting nexin-3 (Protein SDP3)	SNX3_HUMAN	x	NP	48201	81033		120680	317030	431970	193270	1041800	83304.7	496018
Q16539	Mitogen-activated protein kinase 14 (MAP kinase 14) (MAPK 14) (EC 2.7.11.24) (Cytokine suppressive anti-inflammatory drug-binding protein) (CSAID-binding protein) (CSBP) (MAP kinase MXI2) (MAX-interacting protein 2) (Mitogen-activated protein kinase p38 alpha) (MAP kinase p38 alpha) (Stress-activated protein kinase 2a) (SAPK2a)	MK14_HUMAN		NP	95409	39581		107920	115340	55451	15304	224670	80970	102691
P50579	Methionine aminopeptidase 2 (MAP 2) (MetAP 2) (EC 3.4.11.18) (Initiation factor 2-associated 67 kDa glycoprotein) (p67) (p67eIF2) (Peptidase M)	MAP2_HUMAN	x	NP	47691	50715	41394		99845	163450	74192	113520	46600	112752
P52434	DNA-directed RNA polymerases I, II, and III subunit RPABC3 (RNA polymerases I, II, and III subunit ABC3) (DNA-directed RNA polymerase II subunit H) (DNA-directed RNA polymerases I, II, and III 17.1 kDa polypeptide) (RPB17) (RPB8 homolog) (hRPB8)	RPAB3_HUMAN		NP	188220	337280	189790		386680	177900	149060	269180	238430	245705
Q10570	Cleavage and polyadenylation specificity factor subunit 1 (Cleavage and polyadenylation specificity factor 160 kDa subunit) (CPSF 160 kDa subunit)	CPSF1_HUMAN	x	NP	13088	9081.3	20742		26270	35314	16436	42813	14303.8	30208.2
P09496	Clathrin light chain A (Lca)	CLCA_HUMAN	x	SP-		58961	857940	443830	732210	498250	219010	2443600	453577	973268
Q15599	Na(+)/H(+) exchange regulatory cofactor NHE-RF2 (NHERF-2) (NHE3 kinase A regulatory protein E3KARP) (SRY-interacting protein 1) (SIP-1) (Sodium-hydrogen exchanger regulatory factor 2) (Solute carrier family 9 isoform A3 regulatory factor 2) (Tyrosine kinase activator protein 1) (TKA-1)	NHRF2_HUMAN		SP-		77813	88803	107020	250870	63219	32862	526290	91212	218310
P53611	Geranylgeranyl transferase type-2 subunit beta (EC 2.5.1.60) (Geranylgeranyl transferase type II subunit beta) (GGTase-II-beta) (Rab geranyl-geranyltransferase subunit beta) (Rab GG transferase beta) (Rab GGTase beta) (Rab geranylgeranyltransferase subunit beta) (Type II protein geranyl-geranyltransferase subunit beta)	PGTB2_HUMAN	x	SP-	235790	293500		215120	270330	127320	38701	341890	248137	194560
Q9H1E3	Nuclear ubiquitous casein and cyclin-dependent kinase substrate 1 (P1)	NUCKS_HUMAN	x	NP		335890	950140	757750	47181	100080	118020	218550	681260	120958
Q9NVD7	Alpha-parvin (Actopaxin) (CH-ILKBP) (Calponin-like integrin-linked kinase-binding protein) (Matrix-remodeling-associated protein 2)	PARVA_HUMAN		SP-		34927	66759	50208	25517	206990	49414	247660	50631.3	132395
P10606	Cytochrome c oxidase subunit 5B, mitochondrial (Cytochrome c oxidase polypeptide Vb)	COX5B_HUMAN		SP-		356210	226540	562400	1019800	687660	419240	1398900	381717	881400
Q96PE7	Methylmalonyl-CoA epimerase, mitochondrial (EC 5.1.99.1) (DL-methylmalonyl-CoA racemase)	MCEE_HUMAN		SP-	308980	162450	225290		373470	721400	520930	1563500	232240	794825
Q5T2W1	Na(+)/H(+) exchange regulatory cofactor NHE-RF3 (NHERF-3) (CFTR-associated protein of 70 kDa) (Na(+)/H(+) exchanger regulatory factor 3) (Na/Pi cotransporter C-terminal-associated protein 1) (NaPi-Cap1) (PDZ domain-containing protein 1) (Sodium-hydrogen exchanger regulatory factor 3)	NHRF3_HUMAN		NP		193500	97935	83681	76268	57258	27561	102780	125039	65966.8
Q96JB5	CDK5 regulatory subunit-associated protein 3 (CDK5 activator-binding protein C53) (LXXLL/leucine-zipper-containing ARF-binding protein) (Protein HSF-27)	CK5P3_HUMAN		NP		12805	32209	39388	31907	37957	15459	98083	28134	45851.5
Q96HY6	DDRGK domain-containing protein 1 (Dashurin) (UFM1-binding and PCI domain-containing protein 1)	DDRGK_HUMAN	x	SP-		17558	161350	103970	83059	33588	16184	204760	94292.7	84397.8
Q9GZZ9	Ubiquitin-like modifier-activating enzyme 5 (Ubiquitin-activating enzyme 5) (ThiFP1) (UFM1-activating enzyme) (Ubiquitin-activating enzyme E1 domain-containing protein 1)	UBA5_HUMAN	x	NP	84377	66208	63527		159510	201510	49820	115640	71370.7	131620
O95071	E3 ubiquitin-protein ligase UBR5 (EC 2.3.2.26) (E3 ubiquitin-protein ligase, HECT domain-containing 1) (HECT-type E3 ubiquitin transferase UBR5) (Hyperplastic discs protein homolog) (hHYD) (Progestin-induced protein)	UBR5_HUMAN		NP		30066	41607	34385	101150	113370	15909	151460	35352.7	95472.2
Q9NZT2	Opioid growth factor receptor (OGFr) (Protein 7-60) (Zeta-type opioid receptor)	OGFR_HUMAN		NP	22712	26862		40647	28809	41587	12918	59757	30073.7	35767.8
Q02413	Desmoglein-1 (Cadherin family member 4) (Desmosomal glycoprotein 1) (DG1) (DGI) (Pemphigus foliaceus antigen)	DSG1_HUMAN	x	SP+	36873	58906	35196		33156	13421	19858	33995	43658.3	25107.5
P09493	Tropomyosin alpha-1 chain (Alpha-tropomyosin) (Tropomyosin-1)	TPM1_HUMAN		SP-	45678	158910	168990		271270	377350	182220	368160	124526	299750
P16435	NADPH--cytochrome P450 reductase (CPR) (P450R) (EC 1.6.2.4)	NCPR_HUMAN		NP	108560	54741		40972	27208	22389	8344	48977	68091	26729.5
P23141	Liver carboxylesterase 1 (Acyl-coenzyme A:cholesterol acyltransferase) (ACAT) (Brain carboxylesterase hBr1) (Carboxylesterase 1) (CE-1) (hCE-1) (EC 3.1.1.1) (Cocaine carboxylesterase) (Egasyn) (HMSE) (Methylumbelliferyl-acetate deacetylase 1) (EC 3.1.1.56) (Monocyte/macrophage serine esterase) (Retinyl ester hydrolase) (REH) (Serine esterase 1) (Triacylglycerol hydrolase) (TGH)	EST1_HUMAN		SP+	102150	64673	98976		668290	1041400	102570	1001300	88599.7	703390
Q6UXT9	Protein ABHD15 (EC 3.1.1.-) (Alpha/beta hydrolase domain-containing protein 15) (Abhydrolase domain-containing protein 15)	ABH15_HUMAN		SP+	476960	368840	370450		389110	55279	162250	351830	405417	239617
Q9Y6N7	Roundabout homolog 1 (Deleted in U twenty twenty) (H-Robo-1)	ROBO1_HUMAN		SP+	6568100	2966900	5672900	5458600					5166625
P51654	Glypican-3 (GTR2-2) (Intestinal protein OCI-5) (MXR7) [Cleaved into: Glypican-3 alpha subunit; Glypican-3 beta subunit]	GPC3_HUMAN		SP+	492710000	256150000	403670000	378210000					382685000
P07093	Glia-derived nexin (GDN) (Peptidase inhibitor 7) (PI-7) (Protease nexin 1) (PN-1) (Protease nexin I) (Serpin E2)	GDN_HUMAN		SP+	72509000	17458000	47911000	40992000					44717500
Q6P988	Palmitoleoyl-protein carboxylesterase NOTUM (EC 3.1.1.98) (hNOTUM)	NOTUM_HUMAN		SP+	34575000	25824000	21797000	22357000					26138250
Q8N4F0	BPI fold-containing family B member 2 (Bactericidal/permeability-increasing protein-like 1) (BPI-like 1) (Long palate, lung and nasal epithelium carcinoma-associated protein 2) (RYSR)	BPIB2_HUMAN		SP+	45579000	22866000	47083000	49930000					41364500
O75462	Cytokine receptor-like factor 1 (Cytokine-like factor 1) (CLF-1) (ZcytoR5)	CRLF1_HUMAN		SP+	16996000	4382300	13103000	12943000					11856075
P32322	Pyrroline-5-carboxylate reductase 1, mitochondrial (P5C reductase 1) (P5CR 1) (EC 1.5.1.2)	P5CR1_HUMAN		SP+	9672100	5051000	4311900	2867100					5475525
Q9NS98	Semaphorin-3G (Semaphorin sem2)	SEM3G_HUMAN		SP+	2936300	600250	3063400	3642100					2.56051e+06
Q86XX4	Extracellular matrix protein FRAS1	FRAS1_HUMAN		SP+	294400	99784	198130	124970					179321
Q92563	Testican-2 (SPARC/osteonectin, CWCV, and Kazal-like domains proteoglycan 2)	TICN2_HUMAN		SP+	5559900	3242300	5412600	3977000					4547950
Q6ZRP7	Sulfhydryl oxidase 2 (EC 1.8.3.2) (Neuroblastoma-derived sulfhydryl oxidase) (Quiescin Q6-like protein 1)	QSOX2_HUMAN		NP	1352500	674510	895180	1104500					1.00667e+06
O75976	Carboxypeptidase D (EC 3.4.17.22) (Metallocarboxypeptidase D) (gp180)	CBPD_HUMAN		SP+	755600	416000	520420	636950					582242
Q08945	FACT complex subunit SSRP1 (Chromatin-specific transcription elongation factor 80 kDa subunit) (Facilitates chromatin transcription complex 80 kDa subunit) (FACT 80 kDa subunit) (FACTp80) (Facilitates chromatin transcription complex subunit SSRP1) (Recombination signal sequence recognition protein 1) (Structure-specific recognition protein 1) (hSSRP1) (T160)	SSRP1_HUMAN		NP	1104700	1122700	1183800	1474800					1221500
Q8N6C5	Immunoglobulin superfamily member 1 (IgSF1) (Immunoglobulin-like domain-containing protein 1) (Inhibin-binding protein) (InhBP) (Pituitary gland-specific factor 2) (p120)	IGSF1_HUMAN		SP+	1450200	852360	1353500	966630					1.15567e+06
P12429	Annexin A3 (35-alpha calcimedin) (Annexin III) (Annexin-3) (Inositol 1,2-cyclic phosphate 2-phosphohydrolase) (Lipocortin III) (Placental anticoagulant protein III) (PAP-III)	ANXA3_HUMAN		NP	1182500	821840	2287100	1916600					1552010
P12931	Proto-oncogene tyrosine-protein kinase Src (EC 2.7.10.2) (Proto-oncogene c-Src) (pp60c-src) (p60-Src)	SRC_HUMAN		NP	744010	697620	404550	460730					576728
P49915	GMP synthase [glutamine-hydrolyzing] (EC 6.3.5.2) (GMP synthetase) (Glutamine amidotransferase)	GUAA_HUMAN		NP	332790	308470	572640	429070					410742
Q99523	Sortilin (100 kDa NT receptor) (Glycoprotein 95) (Gp95) (Neurotensin receptor 3) (NT3) (NTR3)	SORT_HUMAN		SP+	1753000	1048300	1129400	1016800					1236875
P21741	Midkine (MK) (Amphiregulin-associated protein) (ARAP) (Midgestation and kidney protein) (Neurite outgrowth-promoting factor 2) (Neurite outgrowth-promoting protein)	MK_HUMAN		SP+	30426000	15474000	14653000	14187000					18685000
P58166	Inhibin beta E chain (Activin beta-E chain)	INHBE_HUMAN		SP+	4070300	635310	6664800	6382300					4.43818e+06
P30419	Glycylpeptide N-tetradecanoyltransferase 1 (EC 2.3.1.97) (Myristoyl-CoA:protein N-myristoyltransferase 1) (NMT 1) (Type I N-myristoyltransferase) (Peptide N-myristoyltransferase 1)	NMT1_HUMAN	x	NP	657420	452300	1748600	1354200					1053130
Q8WVQ1	Soluble calcium-activated nucleotidase 1 (SCAN-1) (EC 3.6.1.6) (Apyrase homolog) (Putative MAPK-activating protein PM09) (Putative NF-kappa-B-activating protein 107)	CANT1_HUMAN		SP-	1473700	434390	2406700	1686100					1.50022e+06
P51993	Alpha-(1,3)-fucosyltransferase 6 (EC 2.4.1.65) (Fucosyltransferase 6) (Fucosyltransferase VI) (Fuc-TVI) (FucT-VI) (Galactoside 3-L-fucosyltransferase)	FUT6_HUMAN		SP+	2133500	738130	1155700	1440700					1.36701e+06
Q86XP3	ATP-dependent RNA helicase DDX42 (EC 3.6.4.13) (DEAD box protein 42) (RNA helicase-like protein) (RHELP) (RNA helicase-related protein) (RNAHP) (SF3b DEAD box protein) (Splicing factor 3B-associated 125 kDa protein) (SF3b125)	DDX42_HUMAN		NP	394920	377530	322750	172790					316998
O15240	Neurosecretory protein VGF [Cleaved into: Neuroendocrine regulatory peptide-1 (NERP-1); Neuroendocrine regulatory peptide-2 (NERP-2); VGF-derived peptide TLQP-21; VGF-derived peptide TLQP-62; Antimicrobial peptide VGF[554-577]]	VGF_HUMAN	x	SP+	2031200	2412300	1078200	218360					1435015
P01137	Transforming growth factor beta-1 proprotein [Cleaved into: Latency-associated peptide (LAP); Transforming growth factor beta-1 (TGF-beta-1)]	TGFB1_HUMAN	x	SP+	1281100	363700	1208200	1189000					1010500
Q9NZI8	Insulin-like growth factor 2 mRNA-binding protein 1 (IGF2 mRNA-binding protein 1) (IMP-1) (IMP1) (Coding region determinant-binding protein) (CRD-BP) (IGF-II mRNA-binding protein 1) (VICKZ family member 1) (Zipcode-binding protein 1) (ZBP-1)	IF2B1_HUMAN		NP	164640	255180	892390	951100					565828
Q9BXP5	Serrate RNA effector molecule homolog (Arsenite-resistance protein 2)	SRRT_HUMAN	x	NP	51307	42077	220160	479780					198331
Q92859	Neogenin (Immunoglobulin superfamily DCC subclass member 2)	NEO1_HUMAN		SP+	150130	182590	140770	174680					162042
Q96FC7	Phytanoyl-CoA hydroxylase-interacting protein-like	PHIPL_HUMAN	x	NP	619810	1123600	851590	504980					774995
Q9UGV2	Protein NDRG3 (N-myc downstream-regulated gene 3 protein)	NDRG3_HUMAN	x	NP	1740100	1107300	1433800	1060200					1335350
Q6UWW0	Lipocalin-15	LCN15_HUMAN		SP+	23118000	22112000	9668600	10215000					16278400
Q9NSE4	Isoleucine--tRNA ligase, mitochondrial (EC 6.1.1.5) (Isoleucyl-tRNA synthetase) (IleRS)	SYIM_HUMAN		SP+	327510	139230	306840	292130					266428
Q9NZV1	Cysteine-rich motor neuron 1 protein (CRIM-1) (Cysteine-rich repeat-containing protein S52) [Cleaved into: Processed cysteine-rich motor neuron 1 protein]	CRIM1_HUMAN		SP+	336320	219670	423460	482330					365445
O00154	Cytosolic acyl coenzyme A thioester hydrolase (EC 3.1.2.2) (Acyl-CoA thioesterase 7) (Brain acyl-CoA hydrolase) (BACH) (CTE-IIa) (CTE-II) (Long chain acyl-CoA thioester hydrolase)	BACH_HUMAN		SP-	1257200	800030	1590900	1731800					1.34498e+06
Q12765	Secernin-1	SCRN1_HUMAN		NP	1772900	1141800	1006900	1031200					1238200
Q9BZE9	Tether containing UBX domain for GLUT4 (Alveolar soft part sarcoma chromosomal region candidate gene 1 protein) (Alveolar soft part sarcoma locus) (Renal papillary cell carcinoma protein 17) (UBX domain-containing protein 9)	ASPC1_HUMAN		NP	247940	326970	476210	516240					391840
Q8N392	Rho GTPase-activating protein 18 (MacGAP) (Rho-type GTPase-activating protein 18)	RHG18_HUMAN		NP	105290	212900	327750	325130					242768
Q9H1B5	Xylosyltransferase 2 (EC 2.4.2.26) (Peptide O-xylosyltransferase 1) (Xylosyltransferase II) (XT-II) (XylT-II)	XYLT2_HUMAN		NP	702640	270410	340720	326380					410038
P41222	Prostaglandin-H2 D-isomerase (EC 5.3.99.2) (Beta-trace protein) (Cerebrin-28) (Glutathione-independent PGD synthase) (Lipocalin-type prostaglandin-D synthase) (Prostaglandin-D2 synthase) (PGD2 synthase) (PGDS) (PGDS2)	PTGDS_HUMAN		SP+	25887000	15541000	1251900	690160					10842515
A6NH11	Glycolipid transfer protein domain-containing protein 2	GLTD2_HUMAN		SP+	1206700	672400	984630	1122700					996608
P22570	NADPH:adrenodoxin oxidoreductase, mitochondrial (AR) (Adrenodoxin reductase) (EC 1.18.1.6) (Ferredoxin--NADP(+) reductase) (Ferredoxin reductase)	ADRO_HUMAN		SP+	376880	181270	649260	642180					462398
Q08345	Epithelial discoidin domain-containing receptor 1 (Epithelial discoidin domain receptor 1) (EC 2.7.10.1) (CD167 antigen-like family member A) (Cell adhesion kinase) (Discoidin receptor tyrosine kinase) (HGK2) (Mammary carcinoma kinase 10) (MCK-10) (Protein-tyrosine kinase 3A) (Protein-tyrosine kinase RTK-6) (TRK E) (Tyrosine kinase DDR) (Tyrosine-protein kinase CAK) (CD antigen CD167a)	DDR1_HUMAN		SP+	449290	191900	758950	585450					496398
O43684	Mitotic checkpoint protein BUB3	BUB3_HUMAN	x	SP-	502820	416760	942360	1093300					738810
Q13509	Tubulin beta-3 chain (Tubulin beta-4 chain) (Tubulin beta-III)	TBB3_HUMAN	x	NP	697810	558390	2465100	2452800					1543525
P22455	Fibroblast growth factor receptor 4 (FGFR-4) (EC 2.7.10.1) (CD antigen CD334)	FGFR4_HUMAN		SP+	618680	306890	945620	869720					685228
O94766	Galactosylgalactosylxylosylprotein 3-beta-glucuronosyltransferase 3 (EC 2.4.1.135) (Beta-1,3-glucuronyltransferase 3) (Glucuronosyltransferase I) (GlcAT-I) (UDP-GlcUA:Gal beta-1,3-Gal-R glucuronyltransferase) (GlcUAT-I)	B3GA3_HUMAN		SP+	923470	271820	621350	483910					575138
P23470	Receptor-type tyrosine-protein phosphatase gamma (Protein-tyrosine phosphatase gamma) (R-PTP-gamma) (EC 3.1.3.48)	PTPRG_HUMAN		SP+	666800	293250	818850	738770					629418
Q99650	Oncostatin-M-specific receptor subunit beta (Interleukin-31 receptor subunit beta) (IL-31 receptor subunit beta) (IL-31R subunit beta) (IL-31R-beta) (IL-31RB)	OSMR_HUMAN		SP+	2127100	708630	1242800	854540					1.23327e+06
Q9NPR2	Semaphorin-4B	SEM4B_HUMAN		SP+	308440	92364	478520	442160					330371
Q86VZ4	Low-density lipoprotein receptor-related protein 11 (LRP-11)	LRP11_HUMAN		SP+	670440	66628	1110200	1213800					765267
Q7LGC8	Carbohydrate sulfotransferase 3 (EC 2.8.2.17) (Chondroitin 6-O-sulfotransferase 1) (C6ST-1) (Chondroitin 6-sulfotransferase) (Galactose/N-acetylglucosamine/N-acetylglucosamine 6-O-sulfotransferase 0) (GST-0)	CHST3_HUMAN		SP-	808370	136480	657890	688760					572875
Q9C0C4	Semaphorin-4C	SEM4C_HUMAN		SP+	298140	101370	333790	182400					228925
Q9ULF5	Zinc transporter ZIP10 (Solute carrier family 39 member 10) (Zrt- and Irt-like protein 10) (ZIP-10)	S39AA_HUMAN		SP+	251000	29478	708400	811150					450007
P15692	Vascular endothelial growth factor A (VEGF-A) (Vascular permeability factor) (VPF)	VEGFA_HUMAN	x	SP+	4074800	880120	2929000	2665100					2637255
Q13438	Protein OS-9 (Amplified in osteosarcoma 9)	OS9_HUMAN	x	SP+	206350	175180	619120	585170					396455
Q9BRK3	Matrix remodeling-associated protein 8 (Limitrin)	MXRA8_HUMAN	x	SP+	262400	94595	1155300	864800					594274
P0DMN0	Sulfotransferase 1A4 (ST1A4) (EC 2.8.2.1) (Aryl sulfotransferase 1A3/1A4) (Sulfotransferase 1A3/1A4)	ST1A4_HUMAN		NP	358080	247800	420210	656890					420745
O14974	Protein phosphatase 1 regulatory subunit 12A (Myosin phosphatase-targeting subunit 1) (Myosin phosphatase target subunit 1) (Protein phosphatase myosin-binding subunit)	MYPT1_HUMAN		NP	10754	59081	149150	118270					84313.8
Q8N6T3	ADP-ribosylation factor GTPase-activating protein 1 (ARF GAP 1) (ADP-ribosylation factor 1 GTPase-activating protein) (ARF1 GAP) (ARF1-directed GTPase-activating protein)	ARFG1_HUMAN		NP	51537	77643	90695	33556					63357.8
Q9BY44	Eukaryotic translation initiation factor 2A (eIF-2A) (65 kDa eukaryotic translation initiation factor 2A) [Cleaved into: Eukaryotic translation initiation factor 2A, N-terminally processed]	EIF2A_HUMAN		NP	446930	138170	498200	344740					357010
O43157	Plexin-B1 (Semaphorin receptor SEP)	PLXB1_HUMAN		SP+	493570	328810	213070	227040					315622
P20340	Ras-related protein Rab-6A (Rab-6)	RAB6A_HUMAN	x	SP-	2452200	1503500	3678400	3181800					2703975
Q96CG8	Collagen triple helix repeat-containing protein 1 (Protein NMTC1)	CTHR1_HUMAN		SP+	2908700	982930	3654100	2781700					2.58186e+06
Q96PZ0	Pseudouridylate synthase 7 homolog (EC 5.4.99.-)	PUS7_HUMAN	x	NP	100790	177610	156290	150090					146195
P62760	Visinin-like protein 1 (VILIP) (VLP-1) (Hippocalcin-like protein 3) (HLP3)	VISL1_HUMAN	x	NP	483570	455610	977590	959900					719168
P78536	Disintegrin and metalloproteinase domain-containing protein 17 (ADAM 17) (EC 3.4.24.86) (Snake venom-like protease) (TNF-alpha convertase) (TNF-alpha-converting enzyme) (CD antigen CD156b)	ADA17_HUMAN		SP+	49388	40634	701840	466840					314676
Q13275	Semaphorin-3F (Sema III/F) (Semaphorin IV) (Sema IV)	SEM3F_HUMAN		SP+	361260	57002	262400	151910					208143
Q9UHN6	Cell surface hyaluronidase (EC 3.2.1.35) (Cell migration-inducing hyaluronidase 2) (Transmembrane protein 2)	CEIP2_HUMAN		NP	151550	63210	174280	124690					128432
O15498	Synaptobrevin homolog YKT6 (EC 2.3.1.-)	YKT6_HUMAN	x	NP	618720	555710	811990	649180					658900
P20142	Gastricsin (EC 3.4.23.3) (Pepsinogen C)	PEPC_HUMAN		SP+	152610000	77553000	130030000	167280000					131868250
P25815	Protein S100-P (Migration-inducing gene 9 protein) (MIG9) (Protein S100-E) (S100 calcium-binding protein P)	S100P_HUMAN		NP	24884000	25155000	14282000	10498000					18704750
P52292	Importin subunit alpha-1 (Karyopherin subunit alpha-2) (RAG cohort protein 1) (SRP1-alpha)	IMA1_HUMAN		NP	202350	179800	508810	517520					352120
P52789	Hexokinase-2 (EC 2.7.1.1) (Hexokinase type II) (HK II) (Muscle form hexokinase)	HXK2_HUMAN		NP	50551	60962	150130	91225					88217
Q05048	Cleavage stimulation factor subunit 1 (CF-1 50 kDa subunit) (Cleavage stimulation factor 50 kDa subunit) (CSTF 50 kDa subunit) (CstF-50)	CSTF1_HUMAN		SP-	834610	316800	618290	500570					567568
Q7Z4P5	Growth/differentiation factor 7 (GDF-7)	GDF7_HUMAN		SP+	439850	171650	915890	1149600					669248
Q8IVU1	Immunoglobulin superfamily DCC subclass member 3 (Putative neuronal cell adhesion molecule)	IGDC3_HUMAN		SP+	89865	31710	291990	263430					169249
Q9UJJ9	N-acetylglucosamine-1-phosphotransferase subunit gamma (GlcNAc-1-phosphotransferase subunit gamma) (UDP-N-acetylglucosamine-1-phosphotransferase subunit gamma)	GNPTG_HUMAN		SP+	261590	146100	1270500	1001400					669898
Q9Y6X4	Soluble lamin-associated protein of 75 kDa (SLAP75) (Protein FAM169A)	F169A_HUMAN		NP	201040	361520	275020	314410					287998
Q13428	Treacle protein (Treacher Collins syndrome protein)	TCOF_HUMAN		NP	26730	34035	164980	121670					86853.8
P52594	Arf-GAP domain and FG repeat-containing protein 1 (HIV-1 Rev-binding protein) (Nucleoporin-like protein RIP) (Rev-interacting protein) (Rev/Rex activation domain-binding protein)	AGFG1_HUMAN	x	NP	179550	121020	310390	175690					196662
Q92599	Septin-8	SEPT8_HUMAN	x	NP	232940	246430	335530	332050					286738
Q9NPH3	Interleukin-1 receptor accessory protein (IL-1 receptor accessory protein) (IL-1RAcP) (Interleukin-1 receptor 3) (IL-1R-3) (IL-1R3)	IL1AP_HUMAN		SP+	691210	359110	653420	670240					593495
P31483	Nucleolysin TIA-1 isoform p40 (RNA-binding protein TIA-1) (T-cell-restricted intracellular antigen-1) (TIA-1) (p40-TIA-1)	TIA1_HUMAN		NP	328030	410820	486710	594220					454945
Q14008	Cytoskeleton-associated protein 5 (Colonic and hepatic tumor overexpressed gene protein) (Ch-TOG)	CKAP5_HUMAN		NP	22051	17502	22594	26011					22039.5
Q9H6Z4	Ran-binding protein 3 (RanBP3)	RANB3_HUMAN		NP	571610	466860	393460	443080					468752
Q8NF91	Nesprin-1 (Enaptin) (KASH domain-containing protein 1) (KASH1) (Myocyte nuclear envelope protein 1) (Myne-1) (Nuclear envelope spectrin repeat protein 1) (Synaptic nuclear envelope protein 1) (Syne-1)	SYNE1_HUMAN		NP	47740	74161	102220	44598					67179.8
Q13868	Exosome complex component RRP4 (Exosome component 2) (Ribosomal RNA-processing protein 4)	EXOS2_HUMAN	x	NP	581610	570460	608580	603020					590918
Q96F07	Cytoplasmic FMR1-interacting protein 2 (p53-inducible protein 121)	CYFP2_HUMAN		NP	1220200	489380	2358600	2477500					1636420
Q2TAY7	WD40 repeat-containing protein SMU1 (Smu-1 suppressor of mec-8 and unc-52 protein homolog) [Cleaved into: WD40 repeat-containing protein SMU1, N-terminally processed]	SMU1_HUMAN	x	NP	173670	167440	220550	195310					189242
Q9Y662	Heparan sulfate glucosamine 3-O-sulfotransferase 3B1 (EC 2.8.2.30) (Heparan sulfate D-glucosaminyl 3-O-sulfotransferase 3B1) (3-OST-3B) (Heparan sulfate 3-O-sulfotransferase 3B1) (h3-OST-3B)	HS3SB_HUMAN		SP-	177020	38407	541170	624250					345212
Q8IY67	Ribonucleoprotein PTB-binding 1 (Protein raver-1)	RAVR1_HUMAN		NP	51295	51491	172890	50269					81486.2
O14929	Histone acetyltransferase type B catalytic subunit (EC 2.3.1.48) (Histone acetyltransferase 1)	HAT1_HUMAN		NP	1176300	927990	1471900	1241800					1.2045e+06
P20851	C4b-binding protein beta chain	C4BPB_HUMAN		SP+	378320	30190	754760	666970					457560
P50995	Annexin A11 (56 kDa autoantigen) (Annexin XI) (Annexin-11) (Calcyclin-associated annexin 50) (CAP-50)	ANX11_HUMAN		SP-	201560	68645	378080	240170					222114
Q13087	Protein disulfide-isomerase A2 (EC 5.3.4.1) (Pancreas-specific protein disulfide isomerase) (PDIp)	PDIA2_HUMAN		SP+	46728	132440	70775	38409					72088
Q92769	Histone deacetylase 2 (HD2) (EC 3.5.1.98)	HDAC2_HUMAN		NP	378920	651260	297340	454070					445398
Q9UM21	Alpha-1,3-mannosyl-glycoprotein 4-beta-N-acetylglucosaminyltransferase A (EC 2.4.1.145) (N-glycosyl-oligosaccharide-glycoprotein N-acetylglucosaminyltransferase IVa) (GlcNAc-T IVa) (GnT-IVa) (N-acetylglucosaminyltransferase IVa) (UDP-N-acetylglucosamine: alpha-1,3-D-mannoside beta-1,4-N-acetylglucosaminyltransferase IVa) [Cleaved into: Alpha-1,3-mannosyl-glycoprotein 4-beta-N-acetylglucosaminyltr…	MGT4A_HUMAN		NP	125290	37334	173930	192610					132291
Q15102	Platelet-activating factor acetylhydrolase IB subunit gamma (EC 3.1.1.47) (PAF acetylhydrolase 29 kDa subunit) (PAF-AH 29 kDa subunit) (PAF-AH subunit gamma) (PAFAH subunit gamma)	PA1B3_HUMAN	x	NP	373790	428920	728730	898670					607528
Q6IA69	Glutamine-dependent NAD(+) synthetase (EC 6.3.5.1) (NAD(+) synthase [glutamine-hydrolyzing]) (NAD(+) synthetase)	NADE_HUMAN		NP	256740	207490	260200	224950					237345
Q8WUJ3	Cell migration-inducing and hyaluronan-binding protein (EC 3.2.1.35)	CEMIP_HUMAN		SP+	111180	39113	95852	88325					83617.5
O43818	U3 small nucleolar RNA-interacting protein 2 (RRP9 homolog) (U3 small nucleolar ribonucleoprotein-associated 55 kDa protein) (U3 snoRNP-associated 55 kDa protein) (U3-55K)	U3IP2_HUMAN		NP	237040	254930	134340	256880					220798
O60513	Beta-1,4-galactosyltransferase 4 (Beta-1,4-GalTase 4) (Beta4Gal-T4) (b4Gal-T4) (EC 2.4.1.-) (Beta-N-acetylglucosaminyl-glycolipid beta-1,4-galactosyltransferase) (Lactotriaosylceramide beta-1,4-galactosyltransferase) (EC 2.4.1.275) (N-acetyllactosamine synthase) (EC 2.4.1.90) (Nal synthase) (UDP-Gal:beta-GlcNAc beta-1,4-galactosyltransferase 4) (UDP-galactose:beta-N-acetylglucosamine beta-1,4-gal…	B4GT4_HUMAN		SP+	1244800	221590	390050	971170					706902
O75312	Zinc finger protein ZPR1 (Zinc finger protein 259)	ZPR1_HUMAN		NP	22825	88796	253750	49277					103662
P27694	Replication protein A 70 kDa DNA-binding subunit (RP-A p70) (Replication factor A protein 1) (RF-A protein 1) (Single-stranded DNA-binding protein) [Cleaved into: Replication protein A 70 kDa DNA-binding subunit, N-terminally processed]	RFA1_HUMAN		NP	61750	131640	98808	380120					168080
Q2VWP7	Protogenin (Protein Shen-Dan)	PRTG_HUMAN		SP+	72495	25653	133680	125820					89412
Q68D85	Natural cytotoxicity triggering receptor 3 ligand 1 (B7 homolog 6) (B7-H6)	NR3L1_HUMAN		SP+	674610	158480	1013100	892300					684622
Q6GMV2	SET and MYND domain-containing protein 5 (EC 2.1.1.-) (Protein NN8-4AG) (Retinoic acid-induced protein 15)	SMYD5_HUMAN		NP	499140	288670	536390	443780					441995
Q6UW63	Protein O-glucosyltransferase 2 (EC 2.4.1.-) (Endoplasmic reticulum resident protein 58) (ER protein 58) (ERp58) (KDEL motif-containing protein 1) (Protein O-xylosyltransferase POGLUT2) (EC 2.4.2.26)	PLGT2_HUMAN		SP+	193210	34338	262480	285820					193962
Q8IUL8	Cartilage intermediate layer protein 2 (CILP-2) [Cleaved into: Cartilage intermediate layer protein 2 C1; Cartilage intermediate layer protein 2 C2]	CILP2_HUMAN		SP+	64352	8182.2	10859	13789					24295.5
Q9BUL8	Programmed cell death protein 10 (Cerebral cavernous malformations 3 protein) (TF-1 cell apoptosis-related protein 15)	PDC10_HUMAN		NP	556110	461340	841230	721880					645140
Q9NQ88	Fructose-2,6-bisphosphatase TIGAR (EC 3.1.3.46) (TP53-induced glycolysis and apoptosis regulator) (TP53-induced glycolysis regulatory phosphatase)	TIGAR_HUMAN		NP	1488300	411720	1279600	1368400					1137005
P35580	Myosin-10 (Cellular myosin heavy chain, type B) (Myosin heavy chain 10) (Myosin heavy chain, non-muscle IIb) (Non-muscle myosin heavy chain B) (NMMHC-B) (Non-muscle myosin heavy chain IIb) (NMMHC II-b) (NMMHC-IIB)	MYH10_HUMAN	x	NP	29024	18688	42255	49030					34749.2
Q15642	Cdc42-interacting protein 4 (Protein Felic) (Salt tolerant protein) (hSTP) (Thyroid receptor-interacting protein 10) (TR-interacting protein 10) (TRIP-10)	CIP4_HUMAN		NP	256970	185170	156780	114980					178475
P22607	Fibroblast growth factor receptor 3 (FGFR-3) (EC 2.7.10.1) (CD antigen CD333)	FGFR3_HUMAN		SP+	105040	58280	216260	81324					115226
Q9GZQ8	Microtubule-associated proteins 1A/1B light chain 3B (Autophagy-related protein LC3 B) (Autophagy-related ubiquitin-like modifier LC3 B) (MAP1 light chain 3-like protein 2) (MAP1A/MAP1B light chain 3 B) (MAP1A/MAP1B LC3 B) (Microtubule-associated protein 1 light chain 3 beta)	MLP3B_HUMAN	x	NP	4181900	2097100	2264000	1266700					2452425
P54687	Branched-chain-amino-acid aminotransferase, cytosolic (BCAT(c)) (EC 2.6.1.42) (Protein ECA39)	BCAT1_HUMAN		NP	336590	319110	205160	67238					232024
Q9BY43	Charged multivesicular body protein 4a (Chromatin-modifying protein 4a) (CHMP4a) (SNF7 homolog associated with Alix-2) (SNF7-1) (hSnf-1) (Vacuolar protein sorting-associated protein 32-1) (Vps32-1) (hVps32-1)	CHM4A_HUMAN	x	NP	4366400	1948300	3455100	4572400					3585550
Q9NTN9	Semaphorin-4G	SEM4G_HUMAN		SP+	191520	69605	157440	197760					154081
Q13363	C-terminal-binding protein 1 (CtBP1) (EC 1.1.1.-)	CTBP1_HUMAN	x	NP	53184	60750	167460	153970					108841
Q9UPN3	Microtubule-actin cross-linking factor 1, isoforms 1/2/3/5 (620 kDa actin-binding protein) (ABP620) (Actin cross-linking family protein 7) (Macrophin-1) (Trabeculin-alpha)	MACF1_HUMAN		NP	2766.7	3239.7	2500.6	8217.4					4181.1
Q96K17	Transcription factor BTF3 homolog 4 (Basic transcription factor 3-like 4)	BT3L4_HUMAN	x	NP	258610	797030	1401300	1549700					1001660
P04085	Platelet-derived growth factor subunit A (PDGF subunit A) (PDGF-1) (Platelet-derived growth factor A chain) (Platelet-derived growth factor alpha polypeptide)	PDGFA_HUMAN	x	SP+	1172500	359940	718230	1409500					915042
O15212	Prefoldin subunit 6 (Protein Ke2)	PFD6_HUMAN	x	SP-	154580	265650	679230	166730					316548
P13984	General transcription factor IIF subunit 2 (EC 3.6.4.12) (ATP-dependent helicase GTF2F2) (General transcription factor IIF 30 kDa subunit) (Transcription initiation factor IIF subunit beta) (TFIIF-beta) (Transcription initiation factor RAP30)	T2FB_HUMAN	x	SP-	159590	247070	243460	142390					198128
P35080	Profilin-2 (Profilin II)	PROF2_HUMAN	x	NP	1303000	1309900	1770100	1748100					1532775
Q53FT3	Protein Hikeshi	HIKES_HUMAN	x	SP-	526980	557390	498840	686930					567535
Q9NPD3	Exosome complex component RRP41 (Exosome component 4) (Ribosomal RNA-processing protein 41) (p12A)	EXOS4_HUMAN	x	NP	219550	253310	205440	210200					222125
O75031	Heat shock factor 2-binding protein	HSF2B_HUMAN		NP	353090	1448000	208610	226700					559100
Q01085	Nucleolysin TIAR (TIA-1-related protein)	TIAR_HUMAN		NP	244870	520040	494270	257730					379228
Q29980	MHC class I polypeptide-related sequence B (MIC-B)	MICB_HUMAN		SP+	62513000	93209	556800	245990					1.58522e+07
Q86UN3	Reticulon-4 receptor-like 2 (Nogo receptor-like 3) (Nogo-66 receptor homolog 1) (Nogo-66 receptor-related protein 2) (NgR2)	R4RL2_HUMAN		SP+	665120	387210	321140	332180					426412
Q8WUQ7	Cactin (Renal carcinoma antigen NY-REN-24)	CATIN_HUMAN		NP	848230	521980	561990	685690					654472
Q9H3T3	Semaphorin-6B (Semaphorin-Z) (Sema Z)	SEM6B_HUMAN		SP+	73962	27277	149650	243920					123702
Q9NXH9	tRNA (guanine(26)-N(2))-dimethyltransferase (EC 2.1.1.216) (tRNA 2,2-dimethylguanosine-26 methyltransferase) (tRNA(guanine-26,N(2)-N(2)) methyltransferase) (tRNA(m(2,2)G26)dimethyltransferase)	TRM1_HUMAN		NP	40604	70542	46026	44621					50448.2
Q9NUU7	ATP-dependent RNA helicase DDX19A (EC 3.6.4.13) (DDX19-like protein) (DEAD box protein 19A)	DD19A_HUMAN	x	NP	10584	77564	107540	120080					78942
Q8IWT0	Protein archease (Protein ZBTB8OS) (Zinc finger and BTB domain-containing opposite strand protein 8)	ARCH_HUMAN	x	SP-	268210	178990	1209600	1847600					876100
P18085	ADP-ribosylation factor 4	ARF4_HUMAN	x	SP-	417290	398550	521600	446590					446008
P35625	Metalloproteinase inhibitor 3 (Protein MIG-5) (Tissue inhibitor of metalloproteinases 3) (TIMP-3)	TIMP3_HUMAN	x	SP+	675610	544450	486710	517430					556050
P80370	Protein delta homolog 1 (DLK-1) (pG2) [Cleaved into: Fetal antigen 1 (FA1)]	DLK1_HUMAN		SP+	1419900	2378800	978740	1106600					1471010
Q00059	Transcription factor A, mitochondrial (mtTFA) (Mitochondrial transcription factor 1) (MtTF1) (Transcription factor 6) (TCF-6) (Transcription factor 6-like 2)	TFAM_HUMAN		SP+	52220	159560	150420	111890					118522
Q8NEZ5	F-box only protein 22 (F-box protein FBX22p44)	FBX22_HUMAN		NP	239920	163520	382490	306560					273122
O00186	Syntaxin-binding protein 3 (Platelet Sec1 protein) (PSP) (Protein unc-18 homolog 3) (Unc18-3) (Protein unc-18 homolog C) (Unc-18C)	STXB3_HUMAN		NP	106820	45040	134350	52614					84706
O15467	C-C motif chemokine 16 (Chemokine CC-4) (HCC-4) (Chemokine LEC) (IL-10-inducible chemokine) (LCC-1) (Liver-expressed chemokine) (Lymphocyte and monocyte chemoattractant) (LMC) (Monotactin-1) (MTN-1) (NCC-4) (Small-inducible cytokine A16)	CCL16_HUMAN		SP+	1298100	709510	1420500	2300700					1.4322e+06
O75509	Tumor necrosis factor receptor superfamily member 21 (Death receptor 6) (CD antigen CD358)	TNR21_HUMAN		NP	129940	83947	75560	67172					89154.8
P0DKB5	Trophoblast glycoprotein-like	TPBGL_HUMAN		SP+	1628800	1138700	2333600	2146600					1811925
P22413	Ectonucleotide pyrophosphatase/phosphodiesterase family member 1 (E-NPP 1) (Membrane component chromosome 6 surface marker 1) (Phosphodiesterase I/nucleotide pyrophosphatase 1) (Plasma-cell membrane glycoprotein PC-1) [Includes: Alkaline phosphodiesterase I (EC 3.1.4.1); Nucleotide pyrophosphatase (NPPase) (EC 3.6.1.9) (Nucleotide diphosphatase)]	ENPP1_HUMAN		NP	74317	73403	65739	38581					63010
P23921	Ribonucleoside-diphosphate reductase large subunit (EC 1.17.4.1) (Ribonucleoside-diphosphate reductase subunit M1) (Ribonucleotide reductase large subunit)	RIR1_HUMAN		NP	29726	27845	76553	41471					43898.8
P24347	Stromelysin-3 (SL-3) (ST3) (EC 3.4.24.-) (Matrix metalloproteinase-11) (MMP-11)	MMP11_HUMAN		SP+	40365	15465	214720	308690					144810
P62312	U6 snRNA-associated Sm-like protein LSm6	LSM6_HUMAN		NP	770600	690370	1084900	1093300					909792
Q15061	WD repeat-containing protein 43 (U3 small nucleolar RNA-associated protein 5 homolog)	WDR43_HUMAN		NP	31300	36130	86208	88934					60643
Q8NCH0	Carbohydrate sulfotransferase 14 (EC 2.8.2.35) (Dermatan 4-sulfotransferase 1) (D4ST-1) (hD4ST1)	CHSTE_HUMAN		NP	154900	61985	136830	340630					173586
Q8NFZ8	Cell adhesion molecule 4 (Immunoglobulin superfamily member 4C) (IgSF4C) (Nectin-like protein 4) (NECL-4) (TSLC1-like protein 2)	CADM4_HUMAN		SP+	539970	341770	559280	269440					427615
Q92979	Ribosomal RNA small subunit methyltransferase NEP1 (EC 2.1.1.-) (18S rRNA (pseudouridine(1248)-N1)-methyltransferase) (18S rRNA Psi1248 methyltransferase) (Nucleolar protein EMG1 homolog) (Protein C2f) (Ribosome biogenesis protein NEP1)	NEP1_HUMAN		NP	85049	129010	345310	452020					252847
Q93096	Protein tyrosine phosphatase type IVA 1 (EC 3.1.3.48) (PTP(CAAXI)) (Protein-tyrosine phosphatase 4a1) (Protein-tyrosine phosphatase of regenerating liver 1) (PRL-1)	TP4A1_HUMAN		SP-	125140	97395	126480	565150					228541
Q9Y3B4	Splicing factor 3B subunit 6 (Pre-mRNA branch site protein p14) (SF3b 14 kDa subunit) (SF3B14a) (Spliceosome-associated protein, 14-kDa) (Splicing factor 3b, subunit 6, 14kDa)	SF3B6_HUMAN		NP	124740	302760	540670	418630					346700
P11413	Glucose-6-phosphate 1-dehydrogenase (G6PD) (EC 1.1.1.49)	G6PD_HUMAN		NP	6460800	7575100	4157000	4483900				199720	5669200	199720
Q86UX2	Inter-alpha-trypsin inhibitor heavy chain H5 (ITI heavy chain H5) (ITI-HC5) (Inter-alpha-inhibitor heavy chain 5)	ITIH5_HUMAN		SP+	6729900	3040500	6057600	5815800			9778		5410950	9778
Q6YHK3	CD109 antigen (150 kDa TGF-beta-1-binding protein) (C3 and PZP-like alpha-2-macroglobulin domain-containing protein 7) (Platelet-specific Gov antigen) (p180) (r150) (CD antigen CD109)	CD109_HUMAN		SP+	2000300	852310	977220	789810		15972			1154910	15972
Q92673	Sortilin-related receptor (Low-density lipoprotein receptor relative with 11 ligand-binding repeats) (LDLR relative with 11 ligand-binding repeats) (LR11) (SorLA-1) (Sorting protein-related receptor containing LDLR class A repeats) (SorLA)	SORL_HUMAN		SP+	1071500	403410	606610	531400		2178.3			653230	2178.3
P12277	Creatine kinase B-type (EC 2.7.3.2) (Brain creatine kinase) (B-CK) (Creatine kinase B chain) (Creatine phosphokinase B-type) (CPK-B)	KCRB_HUMAN		NP	20365000	17462000	12856000	15511000				14683	16548500	14683
Q09328	Alpha-1,6-mannosylglycoprotein 6-beta-N-acetylglucosaminyltransferase A (EC 2.4.1.155) (Alpha-mannoside beta-1,6-N-acetylglucosaminyltransferase V) (GlcNAc-T V) (GNT-V) (Mannoside acetylglucosaminyltransferase 5) (N-acetylglucosaminyl-transferase V) [Cleaved into: Secreted alpha-1,6-mannosylglycoprotein 6-beta-N-acetylglucosaminyltransferase A (Secreted beta-1,6-N-acetylglucosaminyltransferase V)…	MGT5A_HUMAN		NP	4725200	1493900	2616000	2906600				8350.7	2935425	8350.7
P28482	Mitogen-activated protein kinase 1 (MAP kinase 1) (MAPK 1) (EC 2.7.11.24) (ERT1) (Extracellular signal-regulated kinase 2) (ERK-2) (MAP kinase isoform p42) (p42-MAPK) (Mitogen-activated protein kinase 2) (MAP kinase 2) (MAPK 2)	MK01_HUMAN	x	NP	6522800	5874200	5619300	5258100				39938	5818600	39938
O15232	Matrilin-3	MATN3_HUMAN		SP+	9743500	3334100	17153000	16128000	12000				11589650	12000
Q9P258	Protein RCC2 (RCC1-like protein TD-60) (Telophase disk protein of 60 kDa)	RCC2_HUMAN		NP	3777000	3656500	3485800	4703700		13024			3905750	13024
Q13217	DnaJ homolog subfamily C member 3 (Endoplasmic reticulum DNA J domain-containing protein 6) (ER-resident protein ERdj6) (ERdj6) (Interferon-induced, double-stranded RNA-activated protein kinase inhibitor) (Protein kinase inhibitor of 58 kDa) (Protein kinase inhibitor p58)	DNJC3_HUMAN	x	SP+	1684300	1185400	5868100	5545000				11638	3570700	11638
Q13308	Inactive tyrosine-protein kinase 7 (Colon carcinoma kinase 4) (CCK-4) (Protein-tyrosine kinase 7) (Pseudo tyrosine kinase receptor 7) (Tyrosine-protein kinase-like 7)	PTK7_HUMAN		SP+	2462100	1540900	2619700	2583300				30829	2301500	30829
P15559	NAD(P)H dehydrogenase [quinone] 1 (EC 1.6.5.2) (Azoreductase) (DT-diaphorase) (DTD) (Menadione reductase) (NAD(P)H:quinone oxidoreductase 1) (Phylloquinone reductase) (Quinone reductase 1) (QR1)	NQO1_HUMAN		SP-	16277000	17643000	28402000	35250000				59021	24393000	59021
P10451	Osteopontin (Bone sialoprotein 1) (Nephropontin) (Secreted phosphoprotein 1) (SPP-1) (Urinary stone protein) (Uropontin)	OSTP_HUMAN		SP+	168170000	203750000	100540000	47422000		56545			129970500	56545
Q13214	Semaphorin-3B (Sema A(V)) (Semaphorin-V) (Sema V)	SEM3B_HUMAN		SP+	4283000	1365000	2229600	2323700			41846		2550325	41846
O60547	GDP-mannose 4,6 dehydratase (EC 4.2.1.47) (GDP-D-mannose dehydratase) (GMD)	GMDS_HUMAN		NP	2103700	1024900	2285100	2216100	11358				1907450	11358
P20073	Annexin A7 (Annexin VII) (Annexin-7) (Synexin)	ANXA7_HUMAN	x	SP-	3353300	3260700	2164500	2262600				19174	2760275	19174
O43491	Band 4.1-like protein 2 (Generally expressed protein 4.1) (4.1G)	E41L2_HUMAN		NP	496580	350660	185870	183100				22370	304052	22370
Q9NPH2	Inositol-3-phosphate synthase 1 (IPS 1) (EC 5.5.1.4) (Myo-inositol 1-phosphate synthase) (MI-1-P synthase) (MIP synthase) (hIPS) (Myo-inositol 1-phosphate synthase A1) (hINO1)	INO1_HUMAN	x	NP	2150800	1916700	1791900	1804000				184290	1915850	184290
Q13421	Mesothelin (CAK1 antigen) (Pre-pro-megakaryocyte-potentiating factor) [Cleaved into: Megakaryocyte-potentiating factor (MPF); Mesothelin, cleaved form]	MSLN_HUMAN		SP+	1374200	683380	1201300	866650	8020.6				1.03138e+06	8020.6
Q03167	Transforming growth factor beta receptor type 3 (TGF-beta receptor type 3) (TGFR-3) (Betaglycan) (Transforming growth factor beta receptor III) (TGF-beta receptor type III)	TGBR3_HUMAN		SP+	3260300	786910	1649800	2495200				62167	2.04805e+06	62167
P42285	Exosome RNA helicase MTR4 (EC 3.6.4.13) (ATP-dependent RNA helicase DOB1) (ATP-dependent RNA helicase SKIV2L2) (Superkiller viralicidic activity 2-like 2) (TRAMP-like complex helicase)	MTREX_HUMAN		NP	934590	428160	769450	769350				7747.6	725388	7747.6
O43278	Kunitz-type protease inhibitor 1 (Hepatocyte growth factor activator inhibitor type 1) (HAI-1)	SPIT1_HUMAN		SP+	3479300	1881900	2820300	3143800				29675	2831325	29675
O75116	Rho-associated protein kinase 2 (EC 2.7.11.1) (Rho kinase 2) (Rho-associated, coiled-coil-containing protein kinase 2) (Rho-associated, coiled-coil-containing protein kinase II) (ROCK-II) (p164 ROCK-2)	ROCK2_HUMAN	x	NP	290650	321510	211300	203240				5856.2	256675	5856.2
P78504	Protein jagged-1 (Jagged1) (hJ1) (CD antigen CD339)	JAG1_HUMAN		SP+	2203600	656900	937020	584140	3359.9				1095415	3359.9
O76061	Stanniocalcin-2 (STC-2) (Stanniocalcin-related protein) (STC-related protein) (STCRP)	STC2_HUMAN		SP+	133000000	55639000	78521000	68179000		53601			83834750	53601
Q53GS9	U4/U6.U5 tri-snRNP-associated protein 2 (Inactive ubiquitin-specific peptidase 39) (SAD1 homolog) (U4/U6.U5 tri-snRNP-associated 65 kDa protein) (65K)	SNUT2_HUMAN		SP-	629240	355510	607480	634400				42395	556658	42395
O94907	Dickkopf-related protein 1 (Dickkopf-1) (Dkk-1) (hDkk-1) (SK)	DKK1_HUMAN		SP+	1337500	1058100	8566200	10720000	16073				5420450	16073
Q9H0D6	5'-3' exoribonuclease 2 (EC 3.1.13.-) (DHM1-like protein) (DHP protein)	XRN2_HUMAN		NP	397200	363380	512740	513510				15829	446708	15829
O14657	Torsin-1B (Torsin ATPase-1B) (EC 3.6.4.-) (Torsin family 1 member B)	TOR1B_HUMAN		SP+	1063400	226460	1368500	1605900				75673	1066065	75673
P29122	Proprotein convertase subtilisin/kexin type 6 (EC 3.4.21.-) (Paired basic amino acid cleaving enzyme 4) (Subtilisin-like proprotein convertase 4) (SPC4) (Subtilisin/kexin-like protease PACE4)	PCSK6_HUMAN		NP	202600	101170	524300	561880		7110			347488	7110
Q14980	Nuclear mitotic apparatus protein 1 (Nuclear matrix protein-22) (NMP-22) (Nuclear mitotic apparatus protein) (NuMA protein) (SP-H antigen)	NUMA1_HUMAN		SP+	33974	95767	163330	148350				23321	110355	23321
Q6UXD5	Seizure 6-like protein 2	SE6L2_HUMAN	x	SP+	1087800	587370	1974300	1818900				27851	1.36709e+06	27851
Q15428	Splicing factor 3A subunit 2 (SF3a66) (Spliceosome-associated protein 62) (SAP 62)	SF3A2_HUMAN	x	NP	556790	906780	1753400	1228500				62608	1.11137e+06	62608
O14672	Disintegrin and metalloproteinase domain-containing protein 10 (ADAM 10) (EC 3.4.24.81) (CDw156) (Kuzbanian protein homolog) (Mammalian disintegrin-metalloprotease) (CD antigen CD156c)	ADA10_HUMAN	x	SP+	113040	42470	1045200	1172800				21889	593378	21889
Q5T6V5	Queuosine salvage protein	QSPP_HUMAN		NP	1176000	1012600	993580	838790	28810				1.00524e+06	28810
O43592	Exportin-T (Exportin(tRNA)) (tRNA exportin)	XPOT_HUMAN		NP	173450	120080	174450	223080	78895				172765	78895
Q9GZL7	Ribosome biogenesis protein WDR12 (WD repeat-containing protein 12)	WDR12_HUMAN		NP	2086700	1588400	1813000	1193700				93205	1670450	93205
Q9UKD2	mRNA turnover protein 4 homolog (Ribosome assembly factor MRTO4)	MRT4_HUMAN	x	NP	1039900	620170	971950	1599100		15474			1057780	15474
Q14166	Tubulin--tyrosine ligase-like protein 12	TTL12_HUMAN		NP	89527	125740	175750	245680				30040	159174	30040
P08174	Complement decay-accelerating factor (CD antigen CD55)	DAF_HUMAN		SP+	2167100	2013200	666010	1128500				73993	1.4937e+06	73993
P51610	Host cell factor 1 (HCF) (HCF-1) (C1 factor) (CFF) (VCAF) (VP16 accessory protein) [Cleaved into: HCF N-terminal chain 1; HCF N-terminal chain 2; HCF N-terminal chain 3; HCF N-terminal chain 4; HCF N-terminal chain 5; HCF N-terminal chain 6; HCF C-terminal chain 1; HCF C-terminal chain 2; HCF C-terminal chain 3; HCF C-terminal chain 4; HCF C-terminal chain 5; HCF C-terminal chain 6]	HCFC1_HUMAN		NP	88569	63090	115210	50716				11165	79396.2	11165
P46976	Glycogenin-1 (GN-1) (GN1) (EC 2.4.1.186)	GLYG_HUMAN		NP	1102000	705060	1131500	931800		39841			967590	39841
Q13618	Cullin-3 (CUL-3)	CUL3_HUMAN		NP	135630	74764	127850	69478		24094			101930	24094
Q14CX7	N-alpha-acetyltransferase 25, NatB auxiliary subunit (Mitochondrial distribution and morphology protein 20) (N-terminal acetyltransferase B complex subunit MDM20) (NatB complex subunit MDM20) (N-terminal acetyltransferase B complex subunit NAA25) (p120)	NAA25_HUMAN		NP	203900	131640	38057	74771				16097	112092	16097
Q9Y285	Phenylalanine--tRNA ligase alpha subunit (EC 6.1.1.20) (CML33) (Phenylalanyl-tRNA synthetase alpha subunit) (PheRS)	SYFA_HUMAN		NP	217280	162470	252310	257670				19187	222432	19187
P05534	HLA class I histocompatibility antigen, A-24 alpha chain (Aw-24) (HLA class I histocompatibility antigen, A-9 alpha chain) (MHC class I antigen A*24)	1A24_HUMAN		SP+	247780	75482	1887100	1936300				466020	1.03667e+06	466020
P35268	60S ribosomal protein L22 (EBER-associated protein) (EAP) (Epstein-Barr virus small RNA-associated protein) (Heparin-binding protein HBp15) (Large ribosomal subunit protein eL22)	RL22_HUMAN		SP-	4187000	5124900	9523000	11554000				298330	7597225	298330
O43252	Bifunctional 3'-phosphoadenosine 5'-phosphosulfate synthase 1 (PAPS synthase 1) (PAPSS 1) (Sulfurylase kinase 1) (SK 1) (SK1) [Includes: Sulfate adenylyltransferase (EC 2.7.7.4) (ATP-sulfurylase) (Sulfate adenylate transferase) (SAT); Adenylyl-sulfate kinase (EC 2.7.1.25) (3'-phosphoadenosine-5'-phosphosulfate synthase) (APS kinase) (Adenosine-5'-phosphosulfate 3'-phosphotransferase) (Adenylylsul…	PAPS1_HUMAN		NP	258820	273950	459390	588170				41662	395082	41662
Q9UBC2	Epidermal growth factor receptor substrate 15-like 1 (Eps15-related protein) (Eps15R)	EP15R_HUMAN		NP	61806	170440	188520	81089				15137	125464	15137
P63000	Ras-related C3 botulinum toxin substrate 1 (Cell migration-inducing gene 5 protein) (Ras-like protein TC25) (p21-Rac1)	RAC1_HUMAN	x	NP	2168400	1523600	3113300	4845100		359220			2912600	359220
Q9UGI8	Testin (TESS)	TES_HUMAN	x	NP	119630	242220	509480	112160				50799	245872	50799
Q9NS15	Latent-transforming growth factor beta-binding protein 3 (LTBP-3)	LTBP3_HUMAN		SP+	233160	89775	313240	223280		25960			214864	25960
Q7Z4H8	Protein O-glucosyltransferase 3 (EC 2.4.1.-) (KDEL motif-containing protein 2) (Protein O-xylosyltransferase POGLUT3) (EC 2.4.2.26)	PLGT3_HUMAN		SP+	183590	130630	182690	112720				17004	152408	17004
Q06203	Amidophosphoribosyltransferase (ATase) (EC 2.4.2.14) (Glutamine phosphoribosylpyrophosphate amidotransferase) (GPAT)	PUR1_HUMAN		NP	608280	512400	536140	219630	11312				469112	11312
Q12996	Cleavage stimulation factor subunit 3 (CF-1 77 kDa subunit) (Cleavage stimulation factor 77 kDa subunit) (CSTF 77 kDa subunit) (CstF-77)	CSTF3_HUMAN		NP	26495	189450	253610	147860				22190	154354	22190
Q9UKM7	Endoplasmic reticulum mannosyl-oligosaccharide 1,2-alpha-mannosidase (EC 3.2.1.113) (ER alpha-1,2-mannosidase) (ER mannosidase 1) (ERMan1) (Man9GlcNAc2-specific-processing alpha-mannosidase) (Mannosidase alpha class 1B member 1)	MA1B1_HUMAN		SP-	364270	200960	188580	113490				13964	216825	13964
O43556	Epsilon-sarcoglycan (Epsilon-SG)	SGCE_HUMAN	x	NP	121250	64737	284060	227600		3701.5			174412	3701.5
P01344	Insulin-like growth factor II (IGF-II) (Somatomedin-A) (T3M-11-derived growth factor) [Cleaved into: Insulin-like growth factor II; Insulin-like growth factor II Ala-25 Del; Preptin]	IGF2_HUMAN	x	SP+	1673600	1203800	7016900	6659200				60678	4138375	60678
P58499	Protein FAM3B (Cytokine-like protein 2-21) (Pancreatic-derived factor) (PANDER)	FAM3B_HUMAN		SP-	611720	470050	1065600	1747900				195950	973818	195950
Q15833	Syntaxin-binding protein 2 (Protein unc-18 homolog 2) (Unc18-2) (Protein unc-18 homolog B) (Unc-18B)	STXB2_HUMAN		NP	143060	83928	83021	163900				28110	118477	28110
P04632	Calpain small subunit 1 (CSS1) (Calcium-activated neutral proteinase small subunit) (CANP small subunit) (Calcium-dependent protease small subunit) (CDPS) (Calcium-dependent protease small subunit 1) (Calpain regulatory subunit)	CPNS1_HUMAN	x	SP-	847960	916450	756670	916430				390470	859378	390470
P61964	WD repeat-containing protein 5 (BMP2-induced 3-kb gene protein)	WDR5_HUMAN	x	NP	569030	244450	592670	324820		12774			432742	12774
P61081	NEDD8-conjugating enzyme Ubc12 (EC 2.3.2.-) (NEDD8 carrier protein) (Ubiquitin-conjugating enzyme E2 M)	UBC12_HUMAN	x	SP-	392890	1440900	764640	444890		83713			760830	83713
Q9H2E6	Semaphorin-6A (Semaphorin VIA) (Sema VIA) (Semaphorin-6A-1) (SEMA6A-1)	SEM6A_HUMAN		SP+	148540	60624	254980	288120			18779		188066	18779
Q9NP97	Dynein light chain roadblock-type 1 (Bithoraxoid-like protein) (BLP) (Dynein light chain 2A, cytoplasmic) (Dynein-associated protein Km23) (Roadblock domain-containing protein 1)	DLRB1_HUMAN	x	SP-	630140	1655800	1005500	1055100				133200	1086635	133200
P17812	CTP synthase 1 (EC 6.3.4.2) (CTP synthetase 1) (UTP--ammonia ligase 1)	PYRG1_HUMAN		NP	76594	50162	34301	85396				14862	61613.2	14862
P31146	Coronin-1A (Coronin-like protein A) (Clipin-A) (Coronin-like protein p57) (Tryptophan aspartate-containing coat protein) (TACO)	COR1A_HUMAN		SP-	230820	88400	80804	166050				185990	141518	185990
Q9Y5K3	Choline-phosphate cytidylyltransferase B (EC 2.7.7.15) (CCT-beta) (CTP:phosphocholine cytidylyltransferase B) (CCT B) (CT B) (Phosphorylcholine transferase B)	PCY1B_HUMAN		NP	84028	85792	133190	124000				53375	106752	53375
Q9H9Q2	COP9 signalosome complex subunit 7b (SGN7b) (Signalosome subunit 7b) (JAB1-containing signalosome subunit 7b)	CSN7B_HUMAN	x	SP-	1489600	1088500	914790	656300	12529				1.0373e+06	12529
Q14558	Phosphoribosyl pyrophosphate synthase-associated protein 1 (PRPP synthase-associated protein 1) (39 kDa phosphoribosypyrophosphate synthase-associated protein) (PAP39)	KPRA_HUMAN	x	NP	196950	151790	157270	88927	24873				148734	24873
P30622	CAP-Gly domain-containing linker protein 1 (Cytoplasmic linker protein 1) (Cytoplasmic linker protein 170 alpha-2) (CLIP-170) (Reed-Sternberg intermediate filament-associated protein) (Restin)	CLIP1_HUMAN		NP	10990	12984	19967	15169				28894	14777.5	28894
Q05086	Ubiquitin-protein ligase E3A (EC 2.3.2.26) (E6AP ubiquitin-protein ligase) (HECT-type ubiquitin transferase E3A) (Human papillomavirus E6-associated protein) (Oncogenic protein-associated protein E6-AP) (Renal carcinoma antigen NY-REN-54)	UBE3A_HUMAN		NP	54999	38547	69579	59244				29395	55592.2	29395
Q7Z4H3	HD domain-containing protein 2 (Hepatitis C virus NS5A-transactivated protein 2) (HCV NS5A-transactivated protein 2)	HDDC2_HUMAN		SP-	1617400	1066600	1326400	1502400				279720	1378200	279720
P49407	Beta-arrestin-1 (Arrestin beta-1) (Non-visual arrestin-2)	ARRB1_HUMAN	x	NP	142860	167860	71423	161560				143210	135926	143210
O00203	AP-3 complex subunit beta-1 (Adaptor protein complex AP-3 subunit beta-1) (Adaptor-related protein complex 3 subunit beta-1) (Beta-3A-adaptin) (Clathrin assembly protein complex 3 beta-1 large chain)	AP3B1_HUMAN	x	NP	118720	114920	97336	23067				58648	88510.8	58648
Q9P2R7	Succinate--CoA ligase [ADP-forming] subunit beta, mitochondrial (EC 6.2.1.5) (ATP-specific succinyl-CoA synthetase subunit beta) (A-SCS) (Succinyl-CoA synthetase beta-A chain) (SCS-betaA)	SUCB1_HUMAN	x	NP	185100	168970	216150	196590	17116				191702	17116
Q9P2J5	Leucine--tRNA ligase, cytoplasmic (EC 6.1.1.4) (Leucyl-tRNA synthetase) (LeuRS)	SYLC_HUMAN		NP	56130	31256	26409	58783				9302.2	43144.5	9302.2
Q9H0C8	Integrin-linked kinase-associated serine/threonine phosphatase 2C (ILKAP) (EC 3.1.3.16)	ILKAP_HUMAN	x	SP-	114930	124750	407180	370820				28742	254420	28742
O14776	Transcription elongation regulator 1 (TATA box-binding protein-associated factor 2S) (Transcription factor CA150)	TCRG1_HUMAN		NP	26544	132310	29697	26334				39152	53721.2	39152
O75643	U5 small nuclear ribonucleoprotein 200 kDa helicase (EC 3.6.4.13) (Activating signal cointegrator 1 complex subunit 3-like 1) (BRR2 homolog) (U5 snRNP-specific 200 kDa protein) (U5-200KD)	U520_HUMAN		NP	13716	30869	42492	15127				13278	25551	13278
Q13617	Cullin-2 (CUL-2)	CUL2_HUMAN		NP	25996	34823	15205	19022		15121			23761.5	15121
Q9Y6A4	Cilia- and flagella-associated protein 20 (Basal body up-regulated protein 22) (Transcription factor IIB)	CFA20_HUMAN	x	SP-	485750	253970	439470	461400				24856	410148	24856
Q9H2H8	Peptidyl-prolyl cis-trans isomerase-like 3 (PPIase) (EC 5.2.1.8) (Cyclophilin J) (CyPJ) (Cyclophilin-like protein PPIL3) (Rotamase PPIL3)	PPIL3_HUMAN		NP	736800	243600	266160	341320				288970	396970	288970
P49006	MARCKS-related protein (MARCKS-like protein 1) (Macrophage myristoylated alanine-rich C kinase substrate) (Mac-MARCKS) (MacMARCKS)	MRP_HUMAN		NP	277840	301930	2418800	3046800				55015	1.51134e+06	55015
Q96DA0	Zymogen granule protein 16 homolog B	ZG16B_HUMAN		SP-	398190	638300	686320	899490	237270				655575	237270
Q9H2A7	C-X-C motif chemokine 16 (Scavenger receptor for phosphatidylserine and oxidized low density lipoprotein) (SR-PSOX) (Small-inducible cytokine B16) (Transmembrane chemokine CXCL16)	CXL16_HUMAN		SP+	6786200	2309000	7941600	6500900				117620	5884425	117620
Q9H773	dCTP pyrophosphatase 1 (EC 3.6.1.12) (Deoxycytidine-triphosphatase 1) (dCTPase 1) (RS21C6) (XTP3-transactivated gene A protein)	DCTP1_HUMAN		SP-	755470	718280	704340	688380				144110	716618	144110
Q9HA64	Ketosamine-3-kinase (EC 2.7.1.-) (Fructosamine-3-kinase-related protein) (FN3K-RP) (FN3K-related protein)	KT3K_HUMAN		NP	249030	82964	266940	142180		21493			185278	21493
Q9NTZ6	RNA-binding protein 12 (RNA-binding motif protein 12) (SH3/WW domain anchor protein in the nucleus) (SWAN)	RBM12_HUMAN		NP	218990	117700	321630	180290				28320	209652	28320
Q9UBQ6	Exostosin-like 2 (EC 2.4.1.223) (Alpha-1,4-N-acetylhexosaminyltransferase EXTL2) (Alpha-GalNAcT EXTL2) (EXT-related protein 2) (Glucuronyl-galactosyl-proteoglycan 4-alpha-N-acetylglucosaminyltransferase) [Cleaved into: Processed exostosin-like 2]	EXTL2_HUMAN		SP-	371930	82591	463320	390980		40886			327205	40886
Q08211	ATP-dependent RNA helicase A (EC 3.6.4.13) (DEAH box protein 9) (DExH-box helicase 9) (Leukophysin) (LKP) (Nuclear DNA helicase II) (NDH II) (RNA helicase A)	DHX9_HUMAN	x	NP	1010500	919040	1169900	1087400	13048			32463	1046710	22755.5
Q13332	Receptor-type tyrosine-protein phosphatase S (R-PTP-S) (EC 3.1.3.48) (Receptor-type tyrosine-protein phosphatase sigma) (R-PTP-sigma)	PTPRS_HUMAN		SP+	1195800	610990	716380	693070	6302.9		965.35		804060	3634.12
P19883	Follistatin (FS) (Activin-binding protein)	FST_HUMAN		SP+	39423000	22719000	15071000	13377000		258500		87699	22647500	173100
Q9NXG2	THUMP domain-containing protein 1	THUM1_HUMAN		NP	3665900	3830800	2869500	2300600		18439		32557	3166700	25498
P48723	Heat shock 70 kDa protein 13 (Microsomal stress-70 protein ATPase core) (Stress-70 protein chaperone microsome-associated 60 kDa protein)	HSP13_HUMAN	x	SP+	13449000	9422800	4086100	3762100	21692			46026	7680000	33859
O60841	Eukaryotic translation initiation factor 5B (eIF-5B) (EC 3.6.5.3) (Translation initiation factor IF-2)	IF2P_HUMAN		NP	625700	678000	755360	689470		18640		75161	687132	46900.5
O75787	Renin receptor (ATPase H(+)-transporting lysosomal accessory protein 2) (ATPase H(+)-transporting lysosomal-interacting protein 2) (ER-localized type I transmembrane adaptor) (Embryonic liver differentiation factor 10) (N14F) (Renin/prorenin receptor) (Vacuolar ATP synthase membrane sector-associated protein M8-9) (ATP6M8-9) (V-ATPase M8.9 subunit)	RENR_HUMAN		SP+	1235100	296740	6762700	7342900		147770		243750	3909360	195760
P08709	Coagulation factor VII (EC 3.4.21.21) (Proconvertin) (Serum prothrombin conversion accelerator) (SPCA) (Eptacog alfa) [Cleaved into: Factor VII light chain; Factor VII heavy chain]	FA7_HUMAN		SP+	10368000	2520400	5939900	5379400			12731	33114	6051925	22922.5
O15355	Protein phosphatase 1G (EC 3.1.3.16) (Protein phosphatase 1C) (Protein phosphatase 2C isoform gamma) (PP2C-gamma) (Protein phosphatase magnesium-dependent 1 gamma)	PPM1G_HUMAN	x	NP	927750	1233200	1163800	1293600		60359		83550	1.15459e+06	71954.5
Q9Y6Y8	SEC23-interacting protein (p125)	S23IP_HUMAN		NP	713610	778150	574760	532150	12018			81383	649668	46700.5
P14555	Phospholipase A2, membrane associated (EC 3.1.1.4) (GIIC sPLA2) (Group IIA phospholipase A2) (Non-pancreatic secretory phospholipase A2) (NPS-PLA2) (Phosphatidylcholine 2-acylhydrolase 2A)	PA2GA_HUMAN		SP+	27023000	15158000	55400000	48834000		50630		374770	36603750	212700
P34096	Ribonuclease 4 (RNase 4) (EC 3.1.27.-)	RNAS4_HUMAN		SP+	17036000	12359000	44821000	43190000		546780		286160	29351500	416470
Q8N1G4	Leucine-rich repeat-containing protein 47	LRC47_HUMAN		SP-	375370	290430	255340	515180		69036		121650	359080	95343
Q8TCS8	Polyribonucleotide nucleotidyltransferase 1, mitochondrial (EC 2.7.7.8) (3'-5' RNA exonuclease OLD35) (PNPase old-35) (Polynucleotide phosphorylase 1) (PNPase 1) (Polynucleotide phosphorylase-like protein)	PNPT1_HUMAN		NP	238640	418940	280410	170890		22367		30039	277220	26203
Q99574	Neuroserpin (Peptidase inhibitor 12) (PI-12) (Serpin I1)	NEUS_HUMAN		SP+	428960	470010	2635500	1389300			26357	92084	1.23094e+06	59220.5
Q86X29	Lipolysis-stimulated lipoprotein receptor	LSR_HUMAN		NP	1895900	1382700	2655200	2682800	11321	23254			2154150	17287.5
Q9UMX0	Ubiquilin-1 (Protein linking IAP with cytoskeleton 1) (PLIC-1) (hPLIC-1)	UBQL1_HUMAN		NP	1303900	1101300	1480500	892720	107950			20103	1194605	64026.5
P26583	High mobility group protein B2 (High mobility group protein 2) (HMG-2)	HMGB2_HUMAN	x	NP	7481100	9311300	12129000	9836100		60377		152490	9689375	106434
P40189	Interleukin-6 receptor subunit beta (IL-6 receptor subunit beta) (IL-6R subunit beta) (IL-6R-beta) (IL-6RB) (CDw130) (Interleukin-6 signal transducer) (Membrane glycoprotein 130) (gp130) (Oncostatin-M receptor subunit alpha) (CD antigen CD130)	IL6RB_HUMAN		SP+	886170	278300	1336300	1328200	24912			54493	957242	39702.5
O94826	Mitochondrial import receptor subunit TOM70 (Mitochondrial precursor proteins import receptor) (Translocase of outer membrane 70 kDa subunit) (Translocase of outer mitochondrial membrane protein 70)	TOM70_HUMAN		NP	585160	520030	538430	511940	46516	31761			538890	39138.5
Q86UD1	Out at first protein homolog (HCV NS5A-transactivated protein 13 target protein 2)	OAF_HUMAN		SP+	7638300	3045800	16260000	15836000		118340		340430	10695025	229385
Q9HAV4	Exportin-5 (Exp5) (Ran-binding protein 21)	XPO5_HUMAN		NP	98952	87187	198020	216380			2074.4	5766.4	150135	3920.4
Q99829	Copine-1 (Chromobindin 17) (Copine I)	CPNE1_HUMAN	x	NP	988390	734030	1319700	1634500			27016	22006	1169155	24511
P00813	Adenosine deaminase (EC 3.5.4.4) (Adenosine aminohydrolase)	ADA_HUMAN		NP	636390	737610	347150	232060	79432			342600	488302	211016
O14562	Ubiquitin domain-containing protein UBFD1 (Ubiquitin-binding protein homolog)	UBFD1_HUMAN		SP-	1702400	1506100	1636100	1779900		54870		51062	1656125	52966
P00746	Complement factor D (EC 3.4.21.46) (Adipsin) (C3 convertase activator) (Properdin factor D)	CFAD_HUMAN		SP+	6545800	3548000	3217200	3225400		16680		1059200	4134100	537940
P51688	N-sulphoglucosamine sulphohydrolase (EC 3.10.1.1) (Sulfoglucosamine sulfamidase) (Sulphamidase)	SPHM_HUMAN		SP+	829360	788980	913070	477280	15055			77347	752172	46201
Q07955	Serine/arginine-rich splicing factor 1 (Alternative-splicing factor 1) (ASF-1) (Splicing factor, arginine/serine-rich 1) (pre-mRNA-splicing factor SF2, P33 subunit)	SRSF1_HUMAN	x	NP	3412900	1238100	2097100	1269900			68465	91429	2004500	79947
Q9H6R3	Acyl-CoA synthetase short-chain family member 3, mitochondrial (EC 6.2.1.1) (Acyl-CoA synthetase short-chain family member 3)	ACSS3_HUMAN	x	NP	317010	187420	315720	357910	26315	34082			294515	30198.5
Q7Z434	Mitochondrial antiviral-signaling protein (MAVS) (CARD adapter inducing interferon beta) (Cardif) (Interferon beta promoter stimulator protein 1) (IPS-1) (Putative NF-kappa-B-activating protein 031N) (Virus-induced-signaling adapter) (VISA)	MAVS_HUMAN		NP	352590	263850	542720	511040	20617			13190	417550	16903.5
Q7L5N1	COP9 signalosome complex subunit 6 (SGN6) (Signalosome subunit 6) (JAB1-containing signalosome subunit 6) (MOV34 homolog) (Vpr-interacting protein) (hVIP)	CSN6_HUMAN	x	NP	1340400	1253900	1452800	1175900		97186		159930	1305750	128558
O43765	Small glutamine-rich tetratricopeptide repeat-containing protein alpha (Alpha-SGT) (Vpu-binding protein) (UBP)	SGTA_HUMAN		NP	691760	756230	563520	430430	27340			121890	610485	74615
P26572	Alpha-1,3-mannosyl-glycoprotein 2-beta-N-acetylglucosaminyltransferase (EC 2.4.1.101) (N-glycosyl-oligosaccharide-glycoprotein N-acetylglucosaminyltransferase I) (GNT-I) (GlcNAc-T I)	MGAT1_HUMAN		SP+	1376500	220360	809630	1064400		44708		44999	867722	44853.5
P08243	Asparagine synthetase [glutamine-hydrolyzing] (EC 6.3.5.4) (Cell cycle control protein TS11) (Glutamine-dependent asparagine synthetase)	ASNS_HUMAN	x	NP	296200	149450	235770	326360	7339.7		15177		251945	11258.4
P13674	Prolyl 4-hydroxylase subunit alpha-1 (4-PH alpha-1) (EC 1.14.11.2) (Procollagen-proline,2-oxoglutarate-4-dioxygenase subunit alpha-1)	P4HA1_HUMAN	x	SP+	279660	30399	118760	34884		30578		141730	115926	86154
Q9H8S9	MOB kinase activator 1A (Mob1 alpha) (Mob1A) (Mob1 homolog 1B) (Mps one binder kinase activator-like 1B)	MOB1A_HUMAN		SP-	878680	740940	1416700	731200		66633		120910	941880	93771.5
Q99426	Tubulin-folding cofactor B (Cytoskeleton-associated protein 1) (Cytoskeleton-associated protein CKAPI) (Tubulin-specific chaperone B)	TBCB_HUMAN		SP-	540390	638130	1015500	948480		84128		76819	785625	80473.5
P39748	Flap endonuclease 1 (FEN-1) (EC 3.1.-.-) (DNase IV) (Flap structure-specific endonuclease 1) (Maturation factor 1) (MF1) (hFEN-1)	FEN1_HUMAN		NP	313350	237250	762690	1431100	22584			73301	686098	47942.5
P98155	Very low-density lipoprotein receptor (VLDL receptor) (VLDL-R)	VLDLR_HUMAN		SP+	244900	78150	157790	121620	8054	13980			150615	11017
Q8TBC4	NEDD8-activating enzyme E1 catalytic subunit (EC 6.2.1.-) (NEDD8-activating enzyme E1C) (Ubiquitin-activating enzyme E1C) (Ubiquitin-like modifier-activating enzyme 3) (Ubiquitin-activating enzyme 3)	UBA3_HUMAN		SP-	260190	98358	636930	443820		33360	22379		359824	27869.5
P35558	Phosphoenolpyruvate carboxykinase, cytosolic [GTP] (PEPCK-C) (EC 4.1.1.32)	PCKGC_HUMAN	x	NP	133190	41667	99754	115150			24225	92725	97440.2	58475
O00629	Importin subunit alpha-3 (Importin alpha Q1) (Qip1) (Karyopherin subunit alpha-4)	IMA3_HUMAN		NP	618010	576610	770080	640070	43506			102760	651192	73133
P04156	Major prion protein (PrP) (ASCR) (PrP27-30) (PrP33-35C) (CD antigen CD230)	PRIO_HUMAN		SP+	2538900	3626900	1540800	1143400		67407		81582	2212500	74494.5
P53602	Diphosphomevalonate decarboxylase (EC 4.1.1.33) (Mevalonate (diphospho)decarboxylase) (MDDase) (Mevalonate pyrophosphate decarboxylase)	MVD1_HUMAN		NP	208010	241030	385460	288200		238400		468000	280675	353200
P82979	SAP domain-containing ribonucleoprotein (Cytokine-induced protein of 29 kDa) (Nuclear protein Hcc-1) (Proliferation-associated cytokine-inducible protein CIP29)	SARNP_HUMAN		NP	319180	305860	747690	461690		51090		286590	458605	168840
Q92696	Geranylgeranyl transferase type-2 subunit alpha (EC 2.5.1.60) (Geranylgeranyl transferase type II subunit alpha) (Rab geranyl-geranyltransferase subunit alpha) (Rab GG transferase alpha) (Rab GGTase alpha) (Rab geranylgeranyltransferase subunit alpha)	PGTA_HUMAN		NP	137060	109360	61617	77515	5670.3			10937	96388	8303.65
Q9H3G5	Probable serine carboxypeptidase CPVL (EC 3.4.16.-) (Carboxypeptidase, vitellogenic-like) (Vitellogenic carboxypeptidase-like protein) (VCP-like protein) (hVLP)	CPVL_HUMAN		SP+	257490	193030	87609	129680	42009			461140	166952	251574
Q15424	Scaffold attachment factor B1 (SAF-B) (SAF-B1) (HSP27 estrogen response element-TATA box-binding protein) (HSP27 ERE-TATA-binding protein)	SAFB1_HUMAN		NP	69544	161650	385030	301990	23410			118590	229554	71000
Q9H074	Polyadenylate-binding protein-interacting protein 1 (PABP-interacting protein 1) (PAIP-1) (Poly(A)-binding protein-interacting protein 1)	PAIP1_HUMAN		NP	306610	190670	543970	453950		74759		180230	373800	127494
Q06265	Exosome complex component RRP45 (Autoantigen PM/Scl 1) (Exosome component 9) (P75 polymyositis-scleroderma overlap syndrome-associated autoantigen) (Polymyositis/scleroderma autoantigen 1) (Polymyositis/scleroderma autoantigen 75 kDa) (PM/Scl-75)	EXOS9_HUMAN		NP	217930	373580	468640	155560	24971			95263	303928	60117
Q9UHV9	Prefoldin subunit 2	PFD2_HUMAN	x	NP	490310	415720	1160800	1228600	98736			220880	823858	159808
Q12797	Aspartyl/asparaginyl beta-hydroxylase (EC 1.14.11.16) (Aspartate beta-hydroxylase) (ASP beta-hydroxylase) (Peptide-aspartate beta-dioxygenase)	ASPH_HUMAN		SP-	78596	36764	47979	60040	22114	72403			55844.8	47258.5
Q96EP5	DAZ-associated protein 1 (Deleted in azoospermia-associated protein 1)	DAZP1_HUMAN		NP	546970	795650	758660	744330	87218			183540	711402	135379
Q99627	COP9 signalosome complex subunit 8 (SGN8) (Signalosome subunit 8) (COP9 homolog) (hCOP9) (JAB1-containing signalosome subunit 8)	CSN8_HUMAN		NP	1676000	1624800	1744600	580960		135370	74374		1406590	104872
O43903	Growth arrest-specific protein 2 (GAS-2)	GAS2_HUMAN		SP-	281390	180700	296310	354440			6818.1	58046	278210	32432
Q9H3K6	BolA-like protein 2	BOLA2_HUMAN		SP-	788230	2827300	4657400	4211300		221720		322330	3.12106e+06	272025
O75153	Clustered mitochondria protein homolog	CLU_HUMAN		NP	12017	24326	28549	25933			6495.9	22414	22706.2	14455
P08582	Melanotransferrin (Melanoma-associated antigen p97) (CD antigen CD228)	TRFM_HUMAN		SP+	173840	77226	70767	49229	4368.4			4797.8	92765.5	4583.1
P46063	ATP-dependent DNA helicase Q1 (EC 3.6.4.12) (DNA helicase, RecQ-like type 1) (RecQ1) (DNA-dependent ATPase Q1) (RecQ protein-like 1)	RECQ1_HUMAN		NP	151600	117110	180060	69060		17325		19234	129458	18279.5
Q15427	Splicing factor 3B subunit 4 (Pre-mRNA-splicing factor SF3b 49 kDa subunit) (Spliceosome-associated protein 49) (SAP 49)	SF3B4_HUMAN		NP	75479	214430	397060	306480	38359			229580	248362	133970
Q96FN9	D-aminoacyl-tRNA deacylase 2 (EC 3.1.1.96) (Animalia-specific tRNA deacylase) (ATD) (D-tyrosyl-tRNA(Tyr) deacylase 2) (L-alanyl-tRNA deacylase) (EC 3.1.1.-)	DTD2_HUMAN		NP	504590	467830	362340	108020		28801		39253	360695	34027
P35611	Alpha-adducin (Erythrocyte adducin subunit alpha)	ADDA_HUMAN		NP	129220	181030	81685	68946		19758		62149	115220	40953.5
Q8WYA6	Beta-catenin-like protein 1 (Nuclear-associated protein) (NAP) (Testis development protein NYD-SP19)	CTBL1_HUMAN	x	NP	43125	40805	71542	49881	14232			37579	51338.2	25905.5
Q86U42	Polyadenylate-binding protein 2 (PABP-2) (Poly(A)-binding protein 2) (Nuclear poly(A)-binding protein 1) (Poly(A)-binding protein II) (PABII) (Polyadenylate-binding nuclear protein 1)	PABP2_HUMAN	x	NP	78564	257880	646650	524120	94552			64681	376804	79616.5
P09455	Retinol-binding protein 1 (Cellular retinol-binding protein) (CRBP) (Cellular retinol-binding protein I) (CRBP-I)	RET1_HUMAN	x	NP	198710	118620	755480	842960		329410		266130	478942	297770
Q63HN8	E3 ubiquitin-protein ligase RNF213 (EC 2.3.2.27) (EC 3.6.4.-) (ALK lymphoma oligomerization partner on chromosome 17) (Mysterin) (RING finger protein 213) (RING-type E3 ubiquitin transferase RNF213)	RN213_HUMAN		NP	14058	5684.9	33891	19646	484.77	2613.7			18320	1549.23
Q7LG56	Ribonucleoside-diphosphate reductase subunit M2 B (EC 1.17.4.1) (TP53-inducible ribonucleotide reductase M2 B) (p53-inducible ribonucleotide reductase small subunit 2-like protein) (p53R2)	RIR2B_HUMAN		NP	179580	48936	161930	228220	17518	37735			154666	27626.5
P22352	Glutathione peroxidase 3 (GPx-3) (GSHPx-3) (EC 1.11.1.9) (Extracellular glutathione peroxidase) (Plasma glutathione peroxidase) (GPx-P) (GSHPx-P)	GPX3_HUMAN	x	SP+	367080	213030	377180	514100	74243			346570	367848	210406
O00170	AH receptor-interacting protein (AIP) (Aryl-hydrocarbon receptor-interacting protein) (HBV X-associated protein 2) (XAP-2) (Immunophilin homolog ARA9)	AIP_HUMAN		NP	163370	266150	254950	190750		40802		59079	218805	49940.5
Q11201	CMP-N-acetylneuraminate-beta-galactosamide-alpha-2,3-sialyltransferase 1 (Alpha 2,3-ST 1) (Beta-galactoside alpha-2,3-sialyltransferase 1) (EC 2.4.99.4) (Gal-NAc6S) (Gal-beta-1,3-GalNAc-alpha-2,3-sialyltransferase) (SIATFL) (ST3Gal I) (ST3GalI) (ST3GalA.1) (ST3O) (Sialyltransferase 4A) (SIAT4-A)	SIA4A_HUMAN		SP-	595340	173900	210200	236870	18457			28543	304078	23500
Q93034	Cullin-5 (CUL-5) (Vasopressin-activated calcium-mobilizing receptor 1) (VACM-1)	CUL5_HUMAN		NP	15040	30592	33267	48453		10594		7205.3	31838	8899.65
Q9Y333	U6 snRNA-associated Sm-like protein LSm2 (Protein G7b) (Small nuclear ribonuclear protein D homolog) (snRNP core Sm-like protein Sm-x5)	LSM2_HUMAN		NP	208890	738620	1061800	1418100		196480	103380		856852	149930
Q9Y6E2	Basic leucine zipper and W2 domain-containing protein 2	BZW2_HUMAN		NP	64648	46846	168700	159210	8103.2			23201	109851	15652.1
O15230	Laminin subunit alpha-5 (Laminin-10 subunit alpha) (Laminin-11 subunit alpha) (Laminin-15 subunit alpha)	LAMA5_HUMAN		SP+	2131900	548620	1543200	1372600	9772.2	12418		7286.8	1399080	9825.67
P07942	Laminin subunit beta-1 (Laminin B1 chain) (Laminin-1 subunit beta) (Laminin-10 subunit beta) (Laminin-12 subunit beta) (Laminin-2 subunit beta) (Laminin-6 subunit beta) (Laminin-8 subunit beta)	LAMB1_HUMAN		SP+	13038000	4237100	7076500	5466100	13627	25927	10212		7454425	16588.7
P16870	Carboxypeptidase E (CPE) (EC 3.4.17.10) (Carboxypeptidase H) (CPH) (Enkephalin convertase) (Prohormone-processing carboxypeptidase)	CBPE_HUMAN		SP+	304600000	133330000	257710000	249360000		23260	18132	47787	236250000	29726.3
Q16658	Fascin (55 kDa actin-bundling protein) (Singed-like protein) (p55)	FSCN1_HUMAN		NP	17194000	8086300	23759000	23715000	98464	133130		1926000	18188575	719198
P02788	Lactotransferrin (Lactoferrin) (EC 3.4.21.-) (Growth-inhibiting protein 12) (Talalactoferrin) [Cleaved into: Lactoferricin-H (Lfcin-H); Kaliocin-1; Lactoferroxin-A; Lactoferroxin-B; Lactoferroxin-C]	TRFL_HUMAN		SP+	24826	41479	19591	113080	75537		20660	4577700	49744	1.55797e+06
Q93009	Ubiquitin carboxyl-terminal hydrolase 7 (EC 3.4.19.12) (Deubiquitinating enzyme 7) (Herpesvirus-associated ubiquitin-specific protease) (Ubiquitin thioesterase 7) (Ubiquitin-specific-processing protease 7)	UBP7_HUMAN		NP	1374600	1173900	1393300	1454700	4713.2	6183.4		89903	1349125	33599.9
O43505	Beta-1,4-glucuronyltransferase 1 (EC 2.4.1.-) (I-beta-1,3-N-acetylglucosaminyltransferase) (iGnT) (N-acetyllactosaminide beta-1,3-N-acetylglucosaminyltransferase) (Poly-N-acetyllactosamine extension enzyme) (UDP-GlcNAc:betaGal beta-1,3-N-acetylglucosaminyltransferase 1)	B4GA1_HUMAN	x	SP+	25698000	14125000	30260000	37473000		53267	9534.9	52228	26889000	38343.3
Q5JPE7	Nodal modulator 2 (pM5 protein 2)	NOMO2_HUMAN		SP+	1708600	707060	1426100	1353000	13173	4186.8		29496	1298690	15618.6
Q15075	Early endosome antigen 1 (Endosome-associated protein p162) (Zinc finger FYVE domain-containing protein 2)	EEA1_HUMAN		NP	347150	513320	1003300	804870	8119.2	42822		154340	667160	68427.1
Q6PCB0	von Willebrand factor A domain-containing protein 1	VWA1_HUMAN		SP+	6327000	3605200	12194000	16616000	64380	148240	8034.2		9685550	73551.4
O60664	Perilipin-3 (47 kDa mannose 6-phosphate receptor-binding protein) (47 kDa MPR-binding protein) (Cargo selection protein TIP47) (Mannose-6-phosphate receptor-binding protein 1) (Placental protein 17) (PP17)	PLIN3_HUMAN		NP	4726100	3681900	6365100	4947900	186010	490320		456970	4930250	377767
P15924	Desmoplakin (DP) (250/210 kDa paraneoplastic pemphigus antigen)	DESP_HUMAN		NP	144400	112080	252070	156580	4675.7		4764.9	12638	166282	7359.53
Q92841	Probable ATP-dependent RNA helicase DDX17 (EC 3.6.4.13) (DEAD box protein 17) (DEAD box protein p72) (DEAD box protein p82) (RNA-dependent helicase p72)	DDX17_HUMAN		SP+	1492200	1398600	1884300	1831900	17576	18847		127450	1651750	54624.3
Q8N163	Cell cycle and apoptosis regulator protein 2 (Cell division cycle and apoptosis regulator protein 2) (DBIRD complex subunit KIAA1967) (Deleted in breast cancer gene 1 protein) (DBC-1) (DBC.1) (NET35) (p30 DBC)	CCAR2_HUMAN		NP	510490	590570	827810	1093300	5132.8	7565.3		121700	755542	44799.4
P00742	Coagulation factor X (EC 3.4.21.6) (Stuart factor) (Stuart-Prower factor) [Cleaved into: Factor X light chain; Factor X heavy chain; Activated factor Xa heavy chain]	FA10_HUMAN		SP+	11200000	5671200	7906400	10366000		1163800	363000	234070	8785900	586957
P04062	Lysosomal acid glucosylceramidase (Lysosomal acid GCase) (EC 3.2.1.45) (Acid beta-glucosidase) (Alglucerase) (Beta-glucocerebrosidase) (Beta-GC) (Cholesterol glucosyltransferase) (SGTase) (EC 2.4.1.-) (Cholesteryl-beta-glucosidase) (EC 3.2.1.104) (D-glucosyl-N-acylsphingosine glucohydrolase) (Imiglucerase)	GLCM_HUMAN		SP+	2033100	906170	2586500	2399200	11950	32537		141300	1.98124e+06	61929
P55268	Laminin subunit beta-2 (Laminin B1s chain) (Laminin-11 subunit beta) (Laminin-14 subunit beta) (Laminin-15 subunit beta) (Laminin-3 subunit beta) (Laminin-4 subunit beta) (Laminin-7 subunit beta) (Laminin-9 subunit beta) (S-laminin subunit beta) (S-LAM beta)	LAMB2_HUMAN		SP+	617850	325410	642680	568000	18074		1452.2	9430.3	538485	9652.17
P33176	Kinesin-1 heavy chain (Conventional kinesin heavy chain) (Ubiquitous kinesin heavy chain) (UKHC)	KINH_HUMAN		NP	454100	335430	460600	387940	8673.8	11325		48084	409518	22694.3
P09104	Gamma-enolase (EC 4.2.1.11) (2-phospho-D-glycerate hydro-lyase) (Enolase 2) (Neural enolase) (Neuron-specific enolase) (NSE)	ENOG_HUMAN		NP	7951000	4917900	4160000	4562900	346990	241890		113510	5397950	234130
O43143	Pre-mRNA-splicing factor ATP-dependent RNA helicase DHX15 (EC 3.6.4.13) (ATP-dependent RNA helicase #46) (DEAH box protein 15)	DHX15_HUMAN		NP	419510	259720	780510	606600	4677.1	8349.7		28643	516585	13889.9
P40123	Adenylyl cyclase-associated protein 2 (CAP 2)	CAP2_HUMAN		NP	1616000	1367800	877510	917440	15549	45160		36084	1.19469e+06	32264.3
P43121	Cell surface glycoprotein MUC18 (Cell surface glycoprotein P1H12) (Melanoma cell adhesion molecule) (Melanoma-associated antigen A32) (Melanoma-associated antigen MUC18) (S-endo 1 endothelial-associated antigen) (CD antigen CD146)	MUC18_HUMAN		SP+	1729600	537910	2006800	1482100	73908	38412		72817	1.4391e+06	61712.3
Q99733	Nucleosome assembly protein 1-like 4 (Nucleosome assembly protein 2) (NAP-2)	NP1L4_HUMAN		NP	3192600	2736000	4028600	4427000	68344	32970		132300	3596050	77871.3
P38919	Eukaryotic initiation factor 4A-III (eIF-4A-III) (eIF4A-III) (EC 3.6.4.13) (ATP-dependent RNA helicase DDX48) (ATP-dependent RNA helicase eIF4A-3) (DEAD box protein 48) (Eukaryotic initiation factor 4A-like NUK-34) (Eukaryotic translation initiation factor 4A isoform 3) (Nuclear matrix protein 265) (NMP 265) (hNMP 265) [Cleaved into: Eukaryotic initiation factor 4A-III, N-terminally processed]	IF4A3_HUMAN	x	SP-	1619700	1280800	2383100	2696000	24359	49550		183110	1994900	85673
Q9NSD9	Phenylalanine--tRNA ligase beta subunit (EC 6.1.1.20) (Phenylalanyl-tRNA synthetase beta subunit) (PheRS)	SYFB_HUMAN		NP	747970	649050	697770	846040	33751	15758	10287		735208	19932
P35052	Glypican-1 [Cleaved into: Secreted glypican-1]	GPC1_HUMAN		SP+	1847100	624180	1668200	1712600	193610		124380	289220	1463020	202403
P30711	Glutathione S-transferase theta-1 (EC 2.5.1.18) (GST class-theta-1) (Glutathione transferase T1-1)	GSTT1_HUMAN		NP	3660200	1926700	3918900	2751600	3632400	4852700	1373200		3064350	3286100
P55196	Afadin (ALL1-fused gene from chromosome 6 protein) (Protein AF-6) (Afadin adherens junction formation factor)	AFAD_HUMAN		NP	255250	250460	248080	194230	2615.6	2359.6		29050	237005	11341.7
Q6Q788	Apolipoprotein A-V (Apo-AV) (ApoA-V) (Apolipoprotein A5) (Regeneration-associated protein 3)	APOA5_HUMAN		SP+	179340	219360	4264200	5232400	167540		38492	820440	2473825	342157
Q07954	Prolow-density lipoprotein receptor-related protein 1 (LRP-1) (Alpha-2-macroglobulin receptor) (A2MR) (Apolipoprotein E receptor) (APOER) (CD antigen CD91) [Cleaved into: Low-density lipoprotein receptor-related protein 1 85 kDa subunit (LRP-85); Low-density lipoprotein receptor-related protein 1 515 kDa subunit (LRP-515); Low-density lipoprotein receptor-related protein 1 intracellular domain (L…	LRP1_HUMAN		SP+	108530	28396	38598	41977	858.1	5142.8		4410.8	54375.2	3470.57
P53999	Activated RNA polymerase II transcriptional coactivator p15 (Positive cofactor 4) (PC4) (SUB1 homolog) (p14)	TCP4_HUMAN		SP-	2356000	4225600	17176000	13999000	107480	376690		166960	9439150	217043
Q13596	Sorting nexin-1	SNX1_HUMAN	x	NP	348690	567780	407150	416900	13016	19730		109520	435130	47422
P23193	Transcription elongation factor A protein 1 (Transcription elongation factor S-II protein 1) (Transcription elongation factor TFIIS.o)	TCEA1_HUMAN	x	SP-	631620	1091700	1905300	2008300	66057	74000		160420	1409230	100159
P20827	Ephrin-A1 (EPH-related receptor tyrosine kinase ligand 1) (LERK-1) (Immediate early response protein B61) (Tumor necrosis factor alpha-induced protein 4) (TNF alpha-induced protein 4) [Cleaved into: Ephrin-A1, secreted form]	EFNA1_HUMAN		SP+	22249000	6373900	35059000	28290000	160060	673340	89148		22992975	307516
P17900	Ganglioside GM2 activator (Cerebroside sulfate activator protein) (GM2-AP) (Sphingolipid activator protein 3) (SAP-3) [Cleaved into: Ganglioside GM2 activator isoform short]	SAP3_HUMAN		SP+	13726000	9252600	21617000	23002000	88456	206540		345280	16899400	213425
P19623	Spermidine synthase (SPDSY) (EC 2.5.1.16) (Putrescine aminopropyltransferase)	SPEE_HUMAN		NP	920790	1123000	1875600	1682000	50882	75733		75718	1.40035e+06	67444.3
Q12874	Splicing factor 3A subunit 3 (SF3a60) (Spliceosome-associated protein 61) (SAP 61)	SF3A3_HUMAN		NP	242630	731210	1038100	511780	40751	50254		171540	630930	87515
P53990	IST1 homolog (hIST1) (Putative MAPK-activating protein PM28)	IST1_HUMAN	x	NP	3389100	4366200	3875300	3420300	111510	129860		402730	3762725	214700
Q13564	NEDD8-activating enzyme E1 regulatory subunit (Amyloid beta precursor protein-binding protein 1, 59 kDa) (APP-BP1) (Amyloid protein-binding protein 1) (Proto-oncogene protein 1)	ULA1_HUMAN		NP	642530	496820	662360	808860	32410	59384		93686	652642	61826.7
O60271	C-Jun-amino-terminal kinase-interacting protein 4 (JIP-4) (JNK-interacting protein 4) (Cancer/testis antigen 89) (CT89) (Human lung cancer oncogene 6 protein) (HLC-6) (JNK-associated leucine-zipper protein) (JLP) (Mitogen-activated protein kinase 8-interacting protein 4) (Proliferation-inducing protein 6) (Protein highly expressed in testis) (PHET) (Sperm surface protein) (Sperm-associated antige…	JIP4_HUMAN		NP	241560	172160	135700	107540	9545.1	29360		11788	164240	16897.7
P18754	Regulator of chromosome condensation (Cell cycle regulatory protein) (Chromosome condensation protein 1)	RCC1_HUMAN		SP-	660790	960740	1692900	1767500	85725	2173600		197850	1.27048e+06	819058
Q00839	Heterogeneous nuclear ribonucleoprotein U (hnRNP U) (GRIP120) (Nuclear p120 ribonucleoprotein) (Scaffold-attachment factor A) (SAF-A) (p120) (pp120)	HNRPU_HUMAN		NP	720540	751300	1037700	1040200	118630	126670		552720	887435	266007
Q96TA1	Niban-like protein 1 (Meg-3) (Melanoma invasion by ERK) (MINERVA) (Protein FAM129B)	NIBL1_HUMAN		NP	652010	216180	404280	260020	26526	46489		34263	383122	35759.3
Q9UK22	F-box only protein 2	FBX2_HUMAN	x	SP-	1695700	1773100	1964100	2742500	71298	94482		70073	2043850	78617.7
P49908	Selenoprotein P (SeP)	SEPP1_HUMAN		SP+	15544000	3528200	8131300	9913100	26907	77497		113180	9279150	72528
P19021	Peptidyl-glycine alpha-amidating monooxygenase (PAM) [Includes: Peptidylglycine alpha-hydroxylating monooxygenase (PHM) (EC 1.14.17.3); Peptidyl-alpha-hydroxyglycine alpha-amidating lyase (EC 4.3.2.5) (Peptidylamidoglycolate lyase) (PAL)]	AMD_HUMAN		SP+	361100	237900	318980	421590	5875.6	14957	12444		334892	11092.2
O14936	Peripheral plasma membrane protein CASK (hCASK) (EC 2.7.11.1) (Calcium/calmodulin-dependent serine protein kinase) (Protein lin-2 homolog)	CSKP_HUMAN		NP	208520	191640	190940	115160	12495	13180		17267	176565	14314
P25685	DnaJ homolog subfamily B member 1 (DnaJ protein homolog 1) (Heat shock 40 kDa protein 1) (HSP40) (Heat shock protein 40) (Human DnaJ protein 1) (hDj-1)	DNJB1_HUMAN	x	NP	230860	298390	731530	906170	37048	37848		130400	541738	68432
P07306	Asialoglycoprotein receptor 1 (ASGP-R 1) (ASGPR 1) (C-type lectin domain family 4 member H1) (Hepatic lectin H1) (HL-1)	ASGR1_HUMAN		SP-	5371600	3161100	4289300	3338600	306370		37517	379160	4040150	241016
Q8N8Z6	Discoidin, CUB and LCCL domain-containing protein 1	DCBD1_HUMAN		SP+	866040	454240	1181600	867830	34909		15377	64810	842428	38365.3
Q14232	Translation initiation factor eIF-2B subunit alpha (eIF-2B GDP-GTP exchange factor subunit alpha)	EI2BA_HUMAN	x	NP	1300900	475550	733000	679600	33483	49401		135650	797262	72844.7
O60884	DnaJ homolog subfamily A member 2 (Cell cycle progression restoration gene 3 protein) (Dnj3) (Dj3) (HIRA-interacting protein 4) (Renal carcinoma antigen NY-REN-14)	DNJA2_HUMAN	x	NP	399030	386090	549010	584710	33969	50697		47908	479710	44191.3
Q92466	DNA damage-binding protein 2 (DDB p48 subunit) (DDBb) (Damage-specific DNA-binding protein 2) (UV-damaged DNA-binding protein 2) (UV-DDB 2)	DDB2_HUMAN		NP	651650	353200	378820	425930	20010	19662		26239	452400	21970.3
O15305	Phosphomannomutase 2 (PMM 2) (EC 5.4.2.8)	PMM2_HUMAN		SP-	852050	878050	346490	1469600	107230	185530		70388	886548	121049
A6NDG6	Glycerol-3-phosphate phosphatase (G3PP) (EC 3.1.3.21) (Aspartate-based ubiquitous Mg(2+)-dependent phosphatase) (AUM) (EC 3.1.3.48) (Phosphoglycolate phosphatase) (PGP)	PGP_HUMAN		NP	1059400	713870	1275500	1025400	49487	86831		87372	1.01854e+06	74563.3
Q14444	Caprin-1 (Cell cycle-associated protein 1) (Cytoplasmic activation- and proliferation-associated protein 1) (GPI-anchored membrane protein 1) (GPI-anchored protein p137) (GPI-p137) (p137GPI) (Membrane component chromosome 11 surface marker 1) (RNA granule protein 105)	CAPR1_HUMAN	x	NP	219470	509280	427780	375610	101350	69129		533750	383035	234743
Q9Y3C6	Peptidyl-prolyl cis-trans isomerase-like 1 (PPIase) (EC 5.2.1.8) (Rotamase PPIL1)	PPIL1_HUMAN	x	NP	4024800	4454100	5079100	5141600	325770	283360		430220	4674900	346450
O00743	Serine/threonine-protein phosphatase 6 catalytic subunit (PP6C) (EC 3.1.3.16) [Cleaved into: Serine/threonine-protein phosphatase 6 catalytic subunit, N-terminally processed]	PPP6_HUMAN		NP	270360	220080	261420	179680	39290	83105		130790	232885	84395
P23368	NAD-dependent malic enzyme, mitochondrial (NAD-ME) (EC 1.1.1.38) (Malic enzyme 2)	MAOM_HUMAN		NP	352020	639800	270750	93483	119730	47816		202710	339013	123419
Q9Y5X3	Sorting nexin-5	SNX5_HUMAN	x	NP	194020	217740	146090	229130	51114	118950		372840	196745	180968
Q86V81	THO complex subunit 4 (Tho4) (Ally of AML-1 and LEF-1) (Aly/REF export factor) (Transcriptional coactivator Aly/REF) (bZIP-enhancing factor BEF)	THOC4_HUMAN	x	NP	28422	230340	1149000	1041600	69304	100300		506350	612340	225318
O95881	Thioredoxin domain-containing protein 12 (EC 1.8.4.2) (Endoplasmic reticulum resident protein 18) (ER protein 18) (ERp18) (Endoplasmic reticulum resident protein 19) (ER protein 19) (ERp19) (Thioredoxin-like protein p19) (hTLP19)	TXD12_HUMAN	x	SP+	2815200	2009100	587950	471310	177470	97754		272110	1470890	182445
O15347	High mobility group protein B3 (High mobility group protein 2a) (HMG-2a) (High mobility group protein 4) (HMG-4)	HMGB3_HUMAN		NP	402030	1329800	3813600	3354600		238250	134120	285540	2.22501e+06	219303
O14964	Hepatocyte growth factor-regulated tyrosine kinase substrate (Hrs) (Protein pp110)	HGS_HUMAN	x	NP	238990	217670	231720	124430	7649.1	7958.1		44498	203202	20035.1
Q07666	KH domain-containing, RNA-binding, signal transduction-associated protein 1 (GAP-associated tyrosine phosphoprotein p62) (Src-associated in mitosis 68 kDa protein) (Sam68) (p21 Ras GTPase-activating protein-associated p62) (p68)	KHDR1_HUMAN		NP	156100	579630	1524700	1447300		52641	20895	475880	926932	183139
P78556	C-C motif chemokine 20 (Beta-chemokine exodus-1) (CC chemokine LARC) (Liver and activation-regulated chemokine) (Macrophage inflammatory protein 3 alpha) (MIP-3-alpha) (Small-inducible cytokine A20) [Cleaved into: CCL20(1-67); CCL20(1-64); CCL20(2-70)]	CCL20_HUMAN		SP+	146130000	71671000	61754000	73741000		7974100	71504	1412400	88324000	3152668
Q13443	Disintegrin and metalloproteinase domain-containing protein 9 (ADAM 9) (EC 3.4.24.-) (Cellular disintegrin-related protein) (Meltrin-gamma) (Metalloprotease/disintegrin/cysteine-rich protein 9) (Myeloma cell metalloproteinase)	ADAM9_HUMAN		SP+	139490	80141	2520800	1992700	20705	65172		39199	1.18328e+06	41692
Q9BY32	Inosine triphosphate pyrophosphatase (ITPase) (Inosine triphosphatase) (EC 3.6.1.9) (Non-canonical purine NTP pyrophosphatase) (Non-standard purine NTP pyrophosphatase) (Nucleoside-triphosphate diphosphatase) (Nucleoside-triphosphate pyrophosphatase) (NTPase) (Putative oncogene protein hlc14-06-p)	ITPA_HUMAN		SP-	230980	442520	1502500	1878300	21694	97215		101090	1013575	73333
P21283	V-type proton ATPase subunit C 1 (V-ATPase subunit C 1) (Vacuolar proton pump subunit C 1)	VATC1_HUMAN	x	NP	113390	90965	114850	27822	35139	99869		61716	86756.8	65574.7
Q9NRN7	L-aminoadipate-semialdehyde dehydrogenase-phosphopantetheinyl transferase (EC 2.7.8.7) (4'-phosphopantetheinyl transferase) (Alpha-aminoadipic semialdehyde dehydrogenase-phosphopantetheinyl transferase) (AASD-PPT) (LYS5 ortholog)	ADPPT_HUMAN		NP	603770	593550	913950	752960	76017	59663		50778	716058	62152.7
P49257	Protein ERGIC-53 (ER-Golgi intermediate compartment 53 kDa protein) (Gp58) (Intracellular mannose-specific lectin MR60) (Lectin mannose-binding 1)	LMAN1_HUMAN		SP+	615930	685820	616400	613080	63613		43488	774930	632808	294010
P53041	Serine/threonine-protein phosphatase 5 (PP5) (EC 3.1.3.16) (Protein phosphatase T) (PP-T) (PPT)	PPP5_HUMAN		NP	368330	324700	339570	129920	98298	123650		128590	290630	116846
Q9ULC4	Malignant T-cell-amplified sequence 1 (MCT-1) (Multiple copies T-cell malignancies)	MCTS1_HUMAN	x	NP	339150	120420	481510	489670	18745	61504		39151	357688	39800
Q9Y570	Protein phosphatase methylesterase 1 (PME-1) (EC 3.1.1.89)	PPME1_HUMAN	x	NP	121060	406210	394660	266570	76925	59894		84623	297125	73814
Q9NP61	ADP-ribosylation factor GTPase-activating protein 3 (ARF GAP 3)	ARFG3_HUMAN	x	NP	77958	101990	65364	38564	20958	68684		121770	70969	70470.7
Q15369	Elongin-C (EloC) (Elongin 15 kDa subunit) (RNA polymerase II transcription factor SIII subunit C) (SIII p15) (Transcription elongation factor B polypeptide 1)	ELOC_HUMAN	x	NP	552090	842920	510930	478450	277600	430090		871660	596098	526450
O60610	Protein diaphanous homolog 1 (Diaphanous-related formin-1) (DRF1)	DIAP1_HUMAN		NP	83083	59457	21879	19509		11178	3363.5	16601	45982	10380.8
Q92890	Ubiquitin recognition factor in ER-associated degradation protein 1 (Ubiquitin fusion degradation protein 1) (UB fusion protein 1)	UFD1_HUMAN		SP-	983000	969260	1019500	897730	51397	64675		84504	967372	66858.7
P09543	2',3'-cyclic-nucleotide 3'-phosphodiesterase (CNP) (CNPase) (EC 3.1.4.37)	CN37_HUMAN		NP	159740	193250	239410	223500	6166.6	26828		33579	203975	22191.2
O43681	ATPase ASNA1 (EC 3.6.-.-) (Arsenical pump-driving ATPase) (Arsenite-stimulated ATPase) (Transmembrane domain recognition complex 40 kDa ATPase subunit) (hARSA-I) (hASNA-I)	ASNA_HUMAN	x	NP	190480	160320	210690	123920	55067	76269		64398	171352	65244.7
Q96TC7	Regulator of microtubule dynamics protein 3 (RMD-3) (hRMD-3) (Cerebral protein 10) (Protein FAM82A2) (Protein FAM82C) (Protein tyrosine phosphatase-interacting protein 51) (TCPTP-interacting protein 51)	RMD3_HUMAN		NP	113930	169600	176180	203240	13819	23607		30782	165738	22736
Q9Y4F1	FERM, ARHGEF and pleckstrin domain-containing protein 1 (Chondrocyte-derived ezrin-like protein) (FERM, RhoGEF and pleckstrin domain-containing protein 1) (Pleckstrin homology domain-containing family C member 2) (PH domain-containing family C member 2)	FARP1_HUMAN		NP	117110	34066	68593	13337		6406.1	3296.9	28375	58276.5	12692.7
Q9Y3D6	Mitochondrial fission 1 protein (FIS1 homolog) (hFis1) (Tetratricopeptide repeat protein 11) (TPR repeat protein 11)	FIS1_HUMAN	x	NP	369630	737030	752840	512590	38632	164120		449190	593022	217314
Q16651	Prostasin (EC 3.4.21.-) (Channel-activating protease 1) (CAP1) (Serine protease 8) [Cleaved into: Prostasin light chain; Prostasin heavy chain]	PRSS8_HUMAN		SP+	6774300	2466800	3140300	2479300	100610	39687	31371		3715175	57222.7
Q92520	Protein FAM3C (Interleukin-like EMT inducer)	FAM3C_HUMAN		SP-	790540	274780	1018900	1042100	50020		18614	54679	781580	41104.3
O75396	Vesicle-trafficking protein SEC22b (ER-Golgi SNARE of 24 kDa) (ERS-24) (ERS24) (SEC22 vesicle-trafficking protein homolog B) (SEC22 vesicle-trafficking protein-like 1)	SC22B_HUMAN		SP+	170260	362210	500750	451210	50531	240580		226720	371108	172610
Q15024	Exosome complex component RRP42 (Exosome component 7) (Ribosomal RNA-processing protein 42) (p8)	EXOS7_HUMAN		NP	282490	139670	234810	851970		237810	170860	64898	377235	157856
Q8TF65	PDZ domain-containing protein GIPC2	GIPC2_HUMAN		SP-	295920	210700	539910	591500	51074	83716		60812	409508	65200.7
Q96P70	Importin-9 (Imp9) (Ran-binding protein 9) (RanBP9)	IPO9_HUMAN		NP	137710	103620	168560	206050	17273	21835		43612	153985	27573.3
Q9UBV8	Peflin (PEF protein with a long N-terminal hydrophobic domain) (Penta-EF hand domain-containing protein 1)	PEF1_HUMAN		SP-	391140	484610	629890	309330	51374	180400		238210	453742	156661
Q9Y5K6	CD2-associated protein (Adapter protein CMS) (Cas ligand with multiple SH3 domains)	CD2AP_HUMAN		NP	90504	70018	164660	84417		47528	21476	51060	102400	40021.3
Q14141	Septin-6	SEPT6_HUMAN	x	NP	75435	66736	176600	158510	33601	86533		224840	119320	114991
Q15056	Eukaryotic translation initiation factor 4H (eIF-4H) (Williams-Beuren syndrome chromosomal region 1 protein)	IF4H_HUMAN	x	SP-	251290	125980	884310	615590	30437	81170		207400	469292	106336
Q9NUP9	Protein lin-7 homolog C (Lin-7C) (Mammalian lin-seven protein 3) (MALS-3) (Vertebrate lin-7 homolog 3) (Veli-3)	LIN7C_HUMAN	x	NP	570780	600790	619160	94188	58920	73803		114980	471230	82567.7
O15078	Centrosomal protein of 290 kDa (Cep290) (Bardet-Biedl syndrome 14 protein) (Cancer/testis antigen 87) (CT87) (Nephrocystin-6) (Tumor antigen se2-2)	CE290_HUMAN	x	NP	64750	104580	147970	154360	9042	9543.1		24248	117915	14277.7
P63165	Small ubiquitin-related modifier 1 (SUMO-1) (GAP-modifying protein 1) (GMP1) (SMT3 homolog 3) (Sentrin) (Ubiquitin-homology domain protein PIC1) (Ubiquitin-like protein SMT3C) (Smt3C) (Ubiquitin-like protein UBL1)	SUMO1_HUMAN	x	SP-	771400	1062300	1964600	1911100	354070	380360		328520	1427350	354317
Q7LBR1	Charged multivesicular body protein 1b (CHMP1.5) (Chromatin-modifying protein 1b) (CHMP1b) (Vacuolar protein sorting-associated protein 46-2) (Vps46-2) (hVps46-2)	CHM1B_HUMAN	x	NP	550600	541410	255780	206370		111040	30760	286980	388540	142927
O15020	Spectrin beta chain, non-erythrocytic 2 (Beta-III spectrin) (Spinocerebellar ataxia 5 protein)	SPTN2_HUMAN		NP	580900	598080	523440	475380		110170	102920	6070.2	544450	73053.4
Q08752	Peptidyl-prolyl cis-trans isomerase D (PPIase D) (EC 5.2.1.8) (40 kDa peptidyl-prolyl cis-trans isomerase) (Cyclophilin-40) (CYP-40) (Cyclophilin-related protein) (Rotamase D)	PPID_HUMAN	x	NP	106870	59401	231670	178040	13697	34995	7060.5		143995	18584.2
Q9BXJ9	N-alpha-acetyltransferase 15, NatA auxiliary subunit (Gastric cancer antigen Ga19) (N-terminal acetyltransferase) (NMDA receptor-regulated protein 1) (Protein tubedown-1) (Tbdn100)	NAA15_HUMAN		NP	14589	42223	14263	29847	5440.8		4063.1	13204	25230.5	7569.3
P45877	Peptidyl-prolyl cis-trans isomerase C (PPIase C) (EC 5.2.1.8) (Cyclophilin C) (Rotamase C)	PPIC_HUMAN		SP+	1042600	301450	1219700	1031200	40552	79194	21690		898738	47145.3
Q13435	Splicing factor 3B subunit 2 (Pre-mRNA-splicing factor SF3b 145 kDa subunit) (SF3b145) (Spliceosome-associated protein 145) (SAP 145)	SF3B2_HUMAN		NP	68810	132250	275210	264400	26280		16538	69065	185168	37294.3
Q8WZA9	Immunity-related GTPase family Q protein	IRGQ_HUMAN		NP	119350	84610	82900	133190	28695		20701	41650	105012	30348.7
Q9H4D0	Calsyntenin-2 (Alcadein-gamma) (Alc-gamma)	CSTN2_HUMAN		SP+	830380	567230	636860	1075800		49970	16300	25326	777568	30532
P01024	Complement C3 (C3 and PZP-like alpha-2-macroglobulin domain-containing protein 1) [Cleaved into: Complement C3 beta chain; C3-beta-c (C3bc); Complement C3 alpha chain; C3a anaphylatoxin; Acylation stimulating protein (ASP) (C3adesArg); Complement C3b alpha' chain; Complement C3c alpha' chain fragment 1; Complement C3dg fragment; Complement C3g fragment; Complement C3d fragment; Complement C3f fra…	CO3_HUMAN		SP+	820760000	392770000	977400000	1064900000	17261000	115030000	21472000	53045000	813957500	51702000
Q13813	Spectrin alpha chain, non-erythrocytic 1 (Alpha-II spectrin) (Fodrin alpha chain) (Spectrin, non-erythroid alpha subunit)	SPTN1_HUMAN		NP	12389000	11191000	11065000	9688300	2402300	4567200	1844200	8684600	11083325	4374575
P04114	Apolipoprotein B-100 (Apo B-100) [Cleaved into: Apolipoprotein B-48 (Apo B-48)]	APOB_HUMAN		SP+	14972000	5881800	13872000	12459000	89411	332800	294280	1193100	11796200	477398
Q01082	Spectrin beta chain, non-erythrocytic 1 (Beta-II spectrin) (Fodrin beta chain) (Spectrin, non-erythroid beta chain 1)	SPTB2_HUMAN		NP	13994000	11320000	11817000	10635000	1630600	2948000	1261200	5912300	11941500	2938025
P02751	Fibronectin (FN) (Cold-insoluble globulin) (CIG) [Cleaved into: Anastellin; Ugl-Y1; Ugl-Y2; Ugl-Y3]	FINC_HUMAN		SP+	203280000	149220000	72901000	57271000	6069100	20897000	14665000	20164000	120668000	15448775
O75369	Filamin-B (FLN-B) (ABP-278) (ABP-280 homolog) (Actin-binding-like protein) (Beta-filamin) (Filamin homolog 1) (Fh1) (Filamin-3) (Thyroid autoantigen) (Truncated actin-binding protein) (Truncated ABP)	FLNB_HUMAN		NP	7368800	4855100	8128200	6787400	2801500	2877500	2203800	5671600	6784875	3388600
P0C0L5	Complement C4-B (Basic complement C4) (C3 and PZP-like alpha-2-macroglobulin domain-containing protein 3) [Cleaved into: Complement C4 beta chain; Complement C4-B alpha chain; C4a anaphylatoxin; C4b-B; C4d-B; Complement C4 gamma chain]	CO4B_HUMAN		SP+	566610000	239510000	568220000	612640000	8957400	51706000	6153100	38012000	496745000	26207125
P31327	Carbamoyl-phosphate synthase [ammonia], mitochondrial (EC 6.3.4.16) (Carbamoyl-phosphate synthetase I) (CPSase I)	CPSM_HUMAN		NP	135360	147490	221190	132990	60299000	98773000	39745000	39046000	159258	59465750
P01031	Complement C5 (C3 and PZP-like alpha-2-macroglobulin domain-containing protein 4) [Cleaved into: Complement C5 beta chain; Complement C5 alpha chain; C5a anaphylatoxin; Complement C5 alpha' chain]	CO5_HUMAN		SP+	105730000	29500000	134460000	133240000	202220	1649400	165860	854160	100732500	717910
P49327	Fatty acid synthase (EC 2.3.1.85) [Includes: [Acyl-carrier-protein] S-acetyltransferase (EC 2.3.1.38); [Acyl-carrier-protein] S-malonyltransferase (EC 2.3.1.39); 3-oxoacyl-[acyl-carrier-protein] synthase (EC 2.3.1.41); 3-oxoacyl-[acyl-carrier-protein] reductase (EC 1.1.1.100); 3-hydroxyacyl-[acyl-carrier-protein] dehydratase (EC 4.2.1.59); Enoyl-[acyl-carrier-protein] reductase (EC 1.3.1.39); Ole…	FAS_HUMAN		NP	5262700	2505700	13040000	11750000	731520	1298700	259700	1288500	8139600	894605
P01023	Alpha-2-macroglobulin (Alpha-2-M) (C3 and PZP-like alpha-2-macroglobulin domain-containing protein 5)	A2MG_HUMAN		SP+	506520000	228350000	682550000	686880000	4631300	18281000	7688300	10506000	526075000	10276650
P02787	Serotransferrin (Transferrin) (Beta-1 metal-binding globulin) (Siderophilin)	TRFE_HUMAN		SP+	1409100000	1203800000	2546400000	2982900000	15578000	33905000	26079000	40221000	2035550000	28945750
P21333	Filamin-A (FLN-A) (Actin-binding protein 280) (ABP-280) (Alpha-filamin) (Endothelial actin-binding protein) (Filamin-1) (Non-muscle filamin)	FLNA_HUMAN		NP	6578700	4942300	9716800	7765700	547780	815930	276410	1287400	7250875	731880
Q9Y490	Talin-1	TLN1_HUMAN		NP	2245400	1269700	2128300	1859400	413800	904770	273410	2216700	1875700	952170
O43707	Alpha-actinin-4 (Non-muscle alpha-actinin 4)	ACTN4_HUMAN	x	NP	61295000	47148000	60510000	59163000	30014000	43677000	12161000	44947000	57029000	32699750
P19823	Inter-alpha-trypsin inhibitor heavy chain H2 (ITI heavy chain H2) (ITI-HC2) (Inter-alpha-inhibitor heavy chain 2) (Inter-alpha-trypsin inhibitor complex component II) (Serum-derived hyaluronan-associated protein) (SHAP)	ITIH2_HUMAN		SP+	988120000	486060000	1246000000	1227400000	2275300	9827400	5643600	6716900	986895000	6115800
Q06278	Aldehyde oxidase (EC 1.2.3.1) (Aldehyde oxidase 1) (Azaheterocycle hydroxylase) (EC 1.17.3.-)	AOXA_HUMAN		NP	121210	76876	123370	138320	22815000	19042000	7447400	36793000	114944	21524350
P00450	Ceruloplasmin (EC 1.16.3.1) (Ferroxidase)	CERU_HUMAN		SP+	135760000	95255000	118600000	118390000	5676100	42167000	4739800	31245000	117001250	20956975
P02771	Alpha-fetoprotein (Alpha-1-fetoprotein) (Alpha-fetoglobulin)	FETA_HUMAN		SP+	3339400000	2334300000	3024400000	3295900000	1572700	7837500	4347000	1661600	2998500000	3854700
P35573	Glycogen debranching enzyme (Glycogen debrancher) [Includes: 4-alpha-glucanotransferase (EC 2.4.1.25) (Oligo-1,4-1,4-glucantransferase); Amylo-alpha-1,6-glucosidase (Amylo-1,6-glucosidase) (EC 3.2.1.33) (Dextrin 6-alpha-D-glucosidase)]	GDE_HUMAN		NP	18545	28095	46616	22753	4798200	3248900	1749400	4591500	29002.2	3597000
P06737	Glycogen phosphorylase, liver form (EC 2.4.1.1)	PYGL_HUMAN		NP	2513200	1368900	2477900	2449100	31569000	32993000	13447000	19129000	2202275	24284500
P02768	Serum albumin	ALBU_HUMAN		SP+	919200000	615350000	904580000	1066200000	219980000	253980000	411310000	502690000	876332500	346990000
P14625	Endoplasmin (94 kDa glucose-regulated protein) (GRP-94) (Heat shock protein 90 kDa beta member 1) (Tumor rejection antigen 1) (gp96 homolog)	ENPL_HUMAN	x	SP+	56529000	71794000	47651000	32500000	16586000	43905000	5937500	25707000	52118500	23033875
Q9P2E9	Ribosome-binding protein 1 (180 kDa ribosome receptor homolog) (RRp) (ES/130-related protein) (Ribosome receptor protein)	RRBP1_HUMAN		NP	747340	1495400	390490	258140	3019900	3345400	1894800	8083800	722842	4085975
P26038	Moesin (Membrane-organizing extension spike protein)	MOES_HUMAN	x	NP	12335000	8635800	12405000	13227000	37490000	69762000	12173000	55152000	11650700	43644250
P07900	Heat shock protein HSP 90-alpha (Heat shock 86 kDa) (HSP 86) (HSP86) (Lipopolysaccharide-associated protein 2) (LAP-2) (LPS-associated protein 2) (Renal carcinoma antigen NY-REN-38)	HS90A_HUMAN	x	NP	160520000	164540000	145270000	129700000	22959000	47035000	11495000	36814000	150007500	29575750
P00751	Complement factor B (EC 3.4.21.47) (C3/C5 convertase) (Glycine-rich beta glycoprotein) (GBG) (PBF2) (Properdin factor B) [Cleaved into: Complement factor B Ba fragment; Complement factor B Bb fragment]	CFAB_HUMAN		SP+	94993000	40312000	154340000	144780000	11440000	82653000	11544000	45161000	108606250	37699500
P18206	Vinculin (Metavinculin) (MV)	VINC_HUMAN		NP	2286400	1638100	2724900	2624100	1934800	3513600	1014800	3011000	2318375	2368550
P13667	Protein disulfide-isomerase A4 (EC 5.3.4.1) (Endoplasmic reticulum resident protein 70) (ER protein 70) (ERp70) (Endoplasmic reticulum resident protein 72) (ER protein 72) (ERp-72) (ERp72)	PDIA4_HUMAN		SP+	46081000	51436000	24585000	20094000	14577000	27131000	4942400	20507000	35549000	16789350
P11717	Cation-independent mannose-6-phosphate receptor (CI Man-6-P receptor) (CI-MPR) (M6PR) (300 kDa mannose 6-phosphate receptor) (MPR 300) (Insulin-like growth factor 2 receptor) (Insulin-like growth factor II receptor) (IGF-II receptor) (M6P/IGF2 receptor) (M6P/IGF2R) (CD antigen CD222)	MPRI_HUMAN		SP+	5053300	2351400	3421300	2776700	2972.8	13102	891.43	35187	3400675	13038.3
P10809	60 kDa heat shock protein, mitochondrial (EC 5.6.1.7) (60 kDa chaperonin) (Chaperonin 60) (CPN60) (Heat shock protein 60) (HSP-60) (Hsp60) (HuCHA60) (Mitochondrial matrix protein P1) (P60 lymphocyte protein)	CH60_HUMAN		NP	114170000	87477000	108110000	77787000	51171000	43398000	13841000	73724000	96886000	45533500
P55072	Transitional endoplasmic reticulum ATPase (TER ATPase) (EC 3.6.4.6) (15S Mg(2+)-ATPase p97 subunit) (Valosin-containing protein) (VCP)	TERA_HUMAN	x	NP	1633700	26654000	934250	1065600	5798800	6672600	2689000	10250000	7.57189e+06	6352600
P13639	Elongation factor 2 (EF-2)	EF2_HUMAN	x	NP	33074000	24932000	33473000	31992000	8708600	21511000	5804800	18968000	30867750	13748100
P07996	Thrombospondin-1 (Glycoprotein G)	TSP1_HUMAN		SP+	31275000	7421900	48807000	44738000	2614100	7022600	4763800	10863000	33060475	6315875
P19338	Nucleolin (Protein C23)	NUCL_HUMAN		NP	69899000	60918000	57859000	49013000	4544600	4143600	2351800	10202000	59422250	5310500
P02545	Prelamin-A/C [Cleaved into: Lamin-A/C (70 kDa lamin) (Renal carcinoma antigen NY-REN-32)]	LMNA_HUMAN		NP	8744400	16519000	30133000	26003000	8098700	9980300	4775900	21949000	20349850	11200975
P11021	Endoplasmic reticulum chaperone BiP (EC 3.6.4.10) (78 kDa glucose-regulated protein) (GRP-78) (Binding-immunoglobulin protein) (BiP) (Heat shock protein 70 family protein 5) (HSP70 family protein 5) (Heat shock protein family A member 5) (Immunoglobulin heavy chain-binding protein)	BIP_HUMAN	x	SP+	182690000	170160000	113670000	91869000	43358000	58067000	15412000	55640000	139597250	43119250
P01009	Alpha-1-antitrypsin (Alpha-1 protease inhibitor) (Alpha-1-antiproteinase) (Serpin A1) [Cleaved into: Short peptide from AAT (SPAAT)]	A1AT_HUMAN		SP+	2344900000	1256400000	3298300000	2943500000	331750000	881360000	304000000	1640000000	2460775000	789277500
P07237	Protein disulfide-isomerase (PDI) (EC 5.3.4.1) (Cellular thyroid hormone-binding protein) (Prolyl 4-hydroxylase subunit beta) (p55)	PDIA1_HUMAN	x	SP+	69056000	76724000	61706000	46418000	43651000	62702000	16756000	70287000	63476000	48349000
P23141	Liver carboxylesterase 1 (Acyl-coenzyme A:cholesterol acyltransferase) (ACAT) (Brain carboxylesterase hBr1) (Carboxylesterase 1) (CE-1) (hCE-1) (EC 3.1.1.1) (Cocaine carboxylesterase) (Egasyn) (HMSE) (Methylumbelliferyl-acetate deacetylase 1) (EC 3.1.1.56) (Monocyte/macrophage serine esterase) (Retinyl ester hydrolase) (REH) (Serine esterase 1) (Triacylglycerol hydrolase) (TGH)	EST1_HUMAN		SP+	39241000	20462000	20895000	11206000	255640000	232990000	112580000	315240000	22951000	229112500
Q00610	Clathrin heavy chain 1 (Clathrin heavy chain on chromosome 17) (CLH-17)	CLH1_HUMAN	x	NP	2692400	1112500	2883900	2263100	578700	573500	286750	1485900	2237975	731212
P06396	Gelsolin (AGEL) (Actin-depolymerizing factor) (ADF) (Brevin)	GELS_HUMAN		SP+	91193000	44734000	239060000	255290000	1008000	5858700	1614900	5575300	157569250	3514225
P34932	Heat shock 70 kDa protein 4 (HSP70RY) (Heat shock 70-related protein APG-2)	HSP74_HUMAN		NP	12372000	9436700	9966600	8419000	1594200	1598300	730240	2610800	10048575	1633385
P11047	Laminin subunit gamma-1 (Laminin B2 chain) (Laminin-1 subunit gamma) (Laminin-10 subunit gamma) (Laminin-11 subunit gamma) (Laminin-2 subunit gamma) (Laminin-3 subunit gamma) (Laminin-4 subunit gamma) (Laminin-6 subunit gamma) (Laminin-7 subunit gamma) (Laminin-8 subunit gamma) (Laminin-9 subunit gamma) (S-laminin subunit gamma) (S-LAM gamma)	LAMC1_HUMAN		SP+	11187000	3425800	7943900	6205400	2968.3	25924	25896	125920	7190525	45177.1
P11586	C-1-tetrahydrofolate synthase, cytoplasmic (C1-THF synthase) [Cleaved into: C-1-tetrahydrofolate synthase, cytoplasmic, N-terminally processed] [Includes: Methylenetetrahydrofolate dehydrogenase (EC 1.5.1.5); Methenyltetrahydrofolate cyclohydrolase (EC 3.5.4.9); Formyltetrahydrofolate synthetase (EC 6.3.4.3)]	C1TC_HUMAN		NP	519160	586810	800990	883070	4614700	5088700	1706900	6026600	697508	4359225
P00734	Prothrombin (EC 3.4.21.5) (Coagulation factor II) [Cleaved into: Activation peptide fragment 1; Activation peptide fragment 2; Thrombin light chain; Thrombin heavy chain]	THRB_HUMAN		SP+	144100000	56343000	151780000	156270000	2994200	9797900	2743000	9035100	127123250	6142550
Q9NYU2	UDP-glucose:glycoprotein glucosyltransferase 1 (UGT1) (hUGT1) (EC 2.4.1.-) (UDP--Glc:glycoprotein glucosyltransferase) (UDP-glucose ceramide glucosyltransferase-like 1)	UGGG1_HUMAN		SP+	3798300	3034800	2359600	1968400	236880	1202500	52965	988600	2790275	620236
P46940	Ras GTPase-activating-like protein IQGAP1 (p195)	IQGA1_HUMAN		NP	1655900	1306800	1529100	1593500	106560	269010	22221	1982000	1521325	594948
Q15582	Transforming growth factor-beta-induced protein ig-h3 (Beta ig-h3) (Kerato-epithelin) (RGD-containing collagen-associated protein) (RGD-CAP)	BGH3_HUMAN		SP+	152770000	76140000	76201000	76753000	9917100	32378000	5573400	29133000	95466000	19250375
P12814	Alpha-actinin-1 (Alpha-actinin cytoskeletal isoform) (F-actin cross-linking protein) (Non-muscle alpha-actinin-1)	ACTN1_HUMAN	x	NP	15414000	11569000	15318000	15781000	8352100	11850000	3289900	18229000	14520500	10430250
P11142	Heat shock cognate 71 kDa protein (Heat shock 70 kDa protein 8) (Lipopolysaccharide-associated protein 1) (LAP-1) (LPS-associated protein 1)	HSP7C_HUMAN	x	NP	69516000	79515000	108730000	102140000	16374000	28195000	8899400	34837000	89975250	22076350
P02671	Fibrinogen alpha chain [Cleaved into: Fibrinopeptide A; Fibrinogen alpha chain]	FIBA_HUMAN		SP+	7314700	14461000	55374000	59312000	4884700	5453300	2812500	15685000	34115425	7208875
P21399	Cytoplasmic aconitate hydratase (Aconitase) (EC 4.2.1.3) (Citrate hydro-lyase) (Ferritin repressor protein) (Iron regulatory protein 1) (IRP1) (Iron-responsive element-binding protein 1) (IRE-BP 1)	ACOC_HUMAN		NP	2179800	1843900	1873000	1570300	5467200	15983000	3244900	6013300	1866750	7677100
P02647	Apolipoprotein A-I (Apo-AI) (ApoA-I) (Apolipoprotein A1) [Cleaved into: Proapolipoprotein A-I (ProapoA-I); Truncated apolipoprotein A-I (Apolipoprotein A-I(1-242))]	APOA1_HUMAN		SP+	231440000	213980000	3033800000	3079700000	19694000	30670000	32819000	117220000	1639730000	50100750
P31948	Stress-induced-phosphoprotein 1 (STI1) (Hsc70/Hsp90-organizing protein) (Hop) (Renal carcinoma antigen NY-REN-11) (Transformation-sensitive protein IEF SSP 3521)	STIP1_HUMAN	x	NP	10999000	14685000	17619000	16184000	762960	917620	242110	1669900	14871750	898148
P01011	Alpha-1-antichymotrypsin (ACT) (Cell growth-inhibiting gene 24/25 protein) (Serpin A3) [Cleaved into: Alpha-1-antichymotrypsin His-Pro-less]	AACT_HUMAN		SP+	468700000	176160000	1396900000	1395000000	212430000	816720000	154770000	772460000	859190000	489095000
P30101	Protein disulfide-isomerase A3 (EC 5.3.4.1) (58 kDa glucose-regulated protein) (58 kDa microsomal protein) (p58) (Disulfide isomerase ER-60) (Endoplasmic reticulum resident protein 57) (ER protein 57) (ERp57) (Endoplasmic reticulum resident protein 60) (ER protein 60) (ERp60)	PDIA3_HUMAN		SP+	57097000	59007000	48443000	38212000	44514000	52917000	18440000	71275000	50689750	46786500
P55060	Exportin-2 (Exp2) (Cellular apoptosis susceptibility protein) (Chromosome segregation 1-like protein) (Importin-alpha re-exporter)	XPO2_HUMAN	x	NP	5116100	4260200	6321700	6747900	84188	189810	37613	217980	5611475	132398
P22314	Ubiquitin-like modifier-activating enzyme 1 (EC 6.2.1.45) (Protein A1S9) (Ubiquitin-activating enzyme E1)	UBA1_HUMAN	x	NP	7269900	6240700	7608400	7922700	2284900	3087100	870910	3434900	7260425	2.41945e+06
P06681	Complement C2 (EC 3.4.21.43) (C3/C5 convertase) [Cleaved into: Complement C2b fragment; Complement C2a fragment]	CO2_HUMAN		SP+	84817000	26817000	92923000	106270000	1253500	4526200	997190	3391200	77706750	2.54202e+06
P13797	Plastin-3 (T-plastin)	PLST_HUMAN	x	NP	4052900	3159900	3401100	3167000	4327400	11240000	2302200	9660300	3445225	6882475
P50395	Rab GDP dissociation inhibitor beta (Rab GDI beta) (Guanosine diphosphate dissociation inhibitor 2) (GDI-2)	GDIB_HUMAN	x	NP	38547000	26417000	37088000	30403000	13219000	17519000	7657600	23215000	33113750	15402650
P00352	Retinal dehydrogenase 1 (RALDH 1) (RalDH1) (EC 1.2.1.-) (EC 1.2.1.36) (ALDH-E1) (ALHDII) (Aldehyde dehydrogenase family 1 member A1) (Aldehyde dehydrogenase, cytosolic)	AL1A1_HUMAN		NP	116230000	82511000	67399000	65999000	55915000	138510000	29501000	61901000	83034750	71456750
P04040	Catalase (EC 1.11.1.6)	CATA_HUMAN		NP	6393800	3918200	3769500	2535300	65049000	77750000	47165000	99139000	4154200	72275750
P35241	Radixin	RADI_HUMAN	x	NP	12026000	9691700	12223000	11469000	4192800	6473400	1627900	6919500	11352425	4803400
O00391	Sulfhydryl oxidase 1 (hQSOX) (EC 1.8.3.2) (Quiescin Q6)	QSOX1_HUMAN		SP+	18442000	7608000	19040000	19547000	62892	383550	77539	182960	16159250	176735
O94985	Calsyntenin-1 (Alcadein-alpha) (Alc-alpha) (Alzheimer-related cadherin-like protein) (Non-classical cadherin XB31alpha) [Cleaved into: Soluble Alc-alpha (SAlc-alpha); CTF1-alpha (C-terminal fragment 1-alpha)]	CSTN1_HUMAN		SP+	48873000	25747000	55096000	52018000	138960	334770	47764	222650	45433500	186036
Q16531	DNA damage-binding protein 1 (DDB p127 subunit) (DNA damage-binding protein a) (DDBa) (Damage-specific DNA-binding protein 1) (HBV X-associated protein 1) (XAP-1) (UV-damaged DNA-binding factor) (UV-damaged DNA-binding protein 1) (UV-DDB 1) (XPE-binding factor) (XPE-BF) (Xeroderma pigmentosum group E-complementing protein) (XPCe)	DDB1_HUMAN	x	NP	6505800	4332800	5705800	4416100	1373800	1912100	932940	2604400	5240125	1705810
Q9HC35	Echinoderm microtubule-associated protein-like 4 (EMAP-4) (Restrictedly overexpressed proliferation-associated protein) (Ropp 120)	EMAL4_HUMAN		NP	12280000	9748100	7182600	8617300	265860	700420	156820	784380	9457000	476870
P36871	Phosphoglucomutase-1 (PGM 1) (EC 5.4.2.2) (Glucose phosphomutase 1)	PGM1_HUMAN	x	NP	1978800	1037200	2441900	2431300	12547000	22728000	7345600	12795000	1972300	13853900
P00367	Glutamate dehydrogenase 1, mitochondrial (GDH 1) (EC 1.4.1.3)	DHE3_HUMAN	x	NP	26123000	17220000	24909000	18073000	192310000	100760000	124700000	358580000	21581250	194087500
P06733	Alpha-enolase (EC 4.2.1.11) (2-phospho-D-glycerate hydro-lyase) (C-myc promoter-binding protein) (Enolase 1) (MBP-1) (MPB-1) (Non-neural enolase) (NNE) (Phosphopyruvate hydratase) (Plasminogen-binding protein)	ENOA_HUMAN		NP	741890000	552640000	513570000	501090000	83066000	124570000	37206000	94627000	577297500	84867250
P0DMV9	Heat shock 70 kDa protein 1B (Heat shock 70 kDa protein 2) (HSP70-2) (HSP70.2)	HS71B_HUMAN	x	NP	52523000	43589000	44146000	39281000	18980000	25378000	8311900	22811000	44884750	18870225
P29401	Transketolase (TK) (EC 2.2.1.1)	TKT_HUMAN		NP	94899000	60227000	65599000	66461000	26467000	28483000	9475900	48701000	71796500	28281725
P14618	Pyruvate kinase PKM (EC 2.7.1.40) (Cytosolic thyroid hormone-binding protein) (CTHBP) (Opa-interacting protein 3) (OIP-3) (Pyruvate kinase 2/3) (Pyruvate kinase muscle isozyme) (Thyroid hormone-binding protein 1) (THBP1) (Tumor M2-PK) (p58)	KPYM_HUMAN		NP	38202000	31977000	45525000	47553000	1037500	2300100	541860	5055600	40814250	2233765
P55786	Puromycin-sensitive aminopeptidase (PSA) (EC 3.4.11.14) (Cytosol alanyl aminopeptidase) (AAP-S)	PSA_HUMAN		SP+	7368600	4119900	7404800	6114300	951790	884020	372620	1267300	6251900	868932
P00325	Alcohol dehydrogenase 1B (EC 1.1.1.1) (Alcohol dehydrogenase subunit beta)	ADH1B_HUMAN		NP	307750	169920	357700	801970	542760000	514250000	287410000	345160000	409335	422395000
P80404	4-aminobutyrate aminotransferase, mitochondrial (EC 2.6.1.19) ((S)-3-amino-2-methylpropionate transaminase) (EC 2.6.1.22) (GABA aminotransferase) (GABA-AT) (Gamma-amino-N-butyrate transaminase) (GABA transaminase) (GABA-T) (L-AIBAT)	GABT_HUMAN	x	NP	6121000	4742600	6448200	5689200	34632000	20939000	13392000	35279000	5750250	26060500
Q16851	UTP--glucose-1-phosphate uridylyltransferase (EC 2.7.7.9) (UDP-glucose pyrophosphorylase) (UDPGP) (UGPase)	UGPA_HUMAN		NP	9738400	7055000	6701400	6989800	46925000	65998000	14966000	55754000	7621150	45910750
Q14697	Neutral alpha-glucosidase AB (EC 3.2.1.84) (Alpha-glucosidase 2) (Glucosidase II subunit alpha)	GANAB_HUMAN		SP+	8631600	5210900	6462500	6178000	1931900	3367500	806610	2055500	6620750	2.04038e+06
P08238	Heat shock protein HSP 90-beta (HSP 90) (Heat shock 84 kDa) (HSP 84) (HSP84)	HS90B_HUMAN	x	NP	98589000	92224000	103560000	85891000	9092700	20051000	4979800	18634000	95066000	13189375
P33908	Mannosyl-oligosaccharide 1,2-alpha-mannosidase IA (EC 3.2.1.113) (Man(9)-alpha-mannosidase) (Man9-mannosidase) (Mannosidase alpha class 1A member 1) (Processing alpha-1,2-mannosidase IA) (Alpha-1,2-mannosidase IA)	MA1A1_HUMAN		NP	90904000	37639000	73358000	83592000	323890	321480	148180	771510	71373250	391265
P05783	Keratin, type I cytoskeletal 18 (Cell proliferation-inducing gene 46 protein) (Cytokeratin-18) (CK-18) (Keratin-18) (K18)	K1C18_HUMAN		SP-	30427000	36828000	33342000	38271000	12778000	35131000	8205400	45853000	34717000	25491850
P13010	X-ray repair cross-complementing protein 5 (EC 3.6.4.-) (86 kDa subunit of Ku antigen) (ATP-dependent DNA helicase 2 subunit 2) (ATP-dependent DNA helicase II 80 kDa subunit) (CTC box-binding factor 85 kDa subunit) (CTC85) (CTCBF) (DNA repair protein XRCC5) (Ku80) (Ku86) (Lupus Ku autoantigen protein p86) (Nuclear factor IV) (Thyroid-lupus autoantigen) (TLAA) (X-ray repair complementing defective…	XRCC5_HUMAN		NP	11430000	9572600	7750500	8427500	883760	1356900	395010	2413400	9295150	1.26227e+06
P10586	Receptor-type tyrosine-protein phosphatase F (EC 3.1.3.48) (Leukocyte common antigen related) (LAR)	PTPRF_HUMAN	x	SP+	4708900	2391600	3538100	3065100	187560	238710	192220	365260	3425925	245938
P38646	Stress-70 protein, mitochondrial (75 kDa glucose-regulated protein) (GRP-75) (Heat shock 70 kDa protein 9) (Mortalin) (MOT) (Peptide-binding protein 74) (PBP74)	GRP75_HUMAN	x	NP	9601000	19939000	20447000	19198000	3580300	3464200	988840	2531300	17296250	2641160
Q14624	Inter-alpha-trypsin inhibitor heavy chain H4 (ITI heavy chain H4) (ITI-HC4) (Inter-alpha-inhibitor heavy chain 4) (Inter-alpha-trypsin inhibitor family heavy chain-related protein) (IHRP) (Plasma kallikrein sensitive glycoprotein 120) (Gp120) (PK-120) [Cleaved into: 70 kDa inter-alpha-trypsin inhibitor heavy chain H4; 35 kDa inter-alpha-trypsin inhibitor heavy chain H4]	ITIH4_HUMAN		SP+	245220	91404	69133	1007700	2343000	9236400	1529800	10367000	353364	5869050
P32754	4-hydroxyphenylpyruvate dioxygenase (EC 1.13.11.27) (4-hydroxyphenylpyruvic acid oxidase) (4HPPD) (HPD) (HPPDase)	HPPD_HUMAN		NP	8296200	8316300	7306300	3891900	65625000	46708000	24814000	56295000	6952675	48360500
P05062	Fructose-bisphosphate aldolase B (EC 4.1.2.13) (Liver-type aldolase)	ALDOB_HUMAN		NP	1857900	1293500	1313200	1233000	211900000	292630000	172990000	342200000	1424400	254930000
P07602	Prosaposin (Proactivator polypeptide) [Cleaved into: Saposin-A (Protein A); Saposin-B-Val; Saposin-B (Cerebroside sulfate activator) (CSAct) (Dispersin) (Sphingolipid activator protein 1) (SAP-1) (Sulfatide/GM1 activator); Saposin-C (A1 activator) (Co-beta-glucosidase) (Glucosylceramidase activator) (Sphingolipid activator protein 2) (SAP-2); Saposin-D (Component C) (Protein C)]	SAP_HUMAN		SP+	73012000	58862000	17982000	19537000	2958900	8299300	2146200	8633600	42348250	5509500
P50990	T-complex protein 1 subunit theta (TCP-1-theta) (CCT-theta) (Chaperonin containing T-complex polypeptide 1 subunit 8) (Renal carcinoma antigen NY-REN-15)	TCPQ_HUMAN	x	NP	10171000	12967000	5542000	5900700	1051000	1586700	643050	2622300	8645175	1.47576e+06
P00505	Aspartate aminotransferase, mitochondrial (mAspAT) (EC 2.6.1.1) (EC 2.6.1.7) (Fatty acid-binding protein) (FABP-1) (Glutamate oxaloacetate transaminase 2) (Kynurenine aminotransferase 4) (Kynurenine aminotransferase IV) (Kynurenine--oxoglutarate transaminase 4) (Kynurenine--oxoglutarate transaminase IV) (Plasma membrane-associated fatty acid-binding protein) (FABPpm) (Transaminase A)	AATM_HUMAN		NP	36827000	14755000	27505000	21696000	102920000	92486000	109040000	236690000	25195750	135284000
Q96KP4	Cytosolic non-specific dipeptidase (EC 3.4.13.18) (CNDP dipeptidase 2) (Carnosine dipeptidase II) (Epididymis secretory protein Li 13) (Glutamate carboxypeptidase-like protein 1) (Peptidase A)	CNDP2_HUMAN		NP	6827700	6704600	8895600	8718000	17660000	19868000	4899100	23178000	7786475	16401275
Q7KZF4	Staphylococcal nuclease domain-containing protein 1 (EC 3.1.31.1) (100 kDa coactivator) (EBNA2 coactivator p100) (Tudor domain-containing protein 11) (p100 co-activator)	SND1_HUMAN	x	NP	3500500	2766200	2553000	2642700	1035600	2199000	426510	3174300	2865600	1.70885e+06
Q9Y4L1	Hypoxia up-regulated protein 1 (150 kDa oxygen-regulated protein) (ORP-150) (170 kDa glucose-regulated protein) (GRP-170)	HYOU1_HUMAN		SP+	6898800	4369600	6888900	7694700	409060	678810	150920	790270	6463000	507265
Q04446	1,4-alpha-glucan-branching enzyme (EC 2.4.1.18) (Brancher enzyme) (Glycogen-branching enzyme)	GLGB_HUMAN		NP	2298300	1322700	1617800	1522500	15555000	15627000	5751200	8441100	1690325	11343575
Q15149	Plectin (PCN) (PLTN) (Hemidesmosomal protein 1) (HD1) (Plectin-1)	PLEC_HUMAN		NP	188660	171600	176780	155400	22598	48706	28510	71260	173110	42768.5
P53396	ATP-citrate synthase (EC 2.3.3.8) (ATP-citrate (pro-S-)-lyase) (ACL) (Citrate cleavage enzyme)	ACLY_HUMAN	x	NP	3105900	1326100	3588800	3862300	642750	898860	342870	1048200	2970775	733170
P14543	Nidogen-1 (NID-1) (Entactin)	NID1_HUMAN		SP+	14005000	5654500	17038000	16825000	76500	908430	96092	553690	13380625	408678
Q06033	Inter-alpha-trypsin inhibitor heavy chain H3 (ITI heavy chain H3) (ITI-HC3) (Inter-alpha-inhibitor heavy chain 3) (Serum-derived hyaluronan-associated protein) (SHAP)	ITIH3_HUMAN		SP+	28663000	10519000	38687000	38464000	2423600	9464500	3624800	9028800	29083250	6135425
P06744	Glucose-6-phosphate isomerase (GPI) (EC 5.3.1.9) (Autocrine motility factor) (AMF) (Neuroleukin) (NLK) (Phosphoglucose isomerase) (PGI) (Phosphohexose isomerase) (PHI) (Sperm antigen 36) (SA-36)	G6PI_HUMAN		NP	52368000	42384000	39073000	40472000	48366000	37358000	16888000	63197000	43574250	41452250
P31939	Bifunctional purine biosynthesis protein PURH [Cleaved into: Bifunctional purine biosynthesis protein PURH, N-terminally processed] [Includes: Phosphoribosylaminoimidazolecarboxamide formyltransferase (EC 2.1.2.3) (5-aminoimidazole-4-carboxamide ribonucleotide formyltransferase) (AICAR transformylase); IMP cyclohydrolase (EC 3.5.4.10) (ATIC) (IMP synthase) (Inosinicase)]	PUR9_HUMAN		NP	7058200	5654400	6889300	7441100	931470	1145700	468110	1121900	6760750	916795
P00558	Phosphoglycerate kinase 1 (EC 2.7.2.3) (Cell migration-inducing gene 10 protein) (Primer recognition protein 2) (PRP 2)	PGK1_HUMAN	x	NP	105290000	59173000	71630000	75416000	18237000	31689000	7610900	18776000	77877250	19078225
O75874	Isocitrate dehydrogenase [NADP] cytoplasmic (IDH) (EC 1.1.1.42) (Cytosolic NADP-isocitrate dehydrogenase) (IDP) (NADP(+)-specific ICDH) (Oxalosuccinate decarboxylase)	IDHC_HUMAN	x	NP	60014000	46577000	70689000	66504000	31661000	37577000	12192000	37829000	60946000	29814750
O60568	Multifunctional procollagen lysine hydroxylase and glycosyltransferase LH3 [Includes: Procollagen-lysine,2-oxoglutarate 5-dioxygenase 3 (EC 1.14.11.4) (Lysyl hydroxylase 3) (LH3); Procollagen glycosyltransferase (EC 2.4.1.50) (EC 2.4.1.66) (Galactosylhydroxylysine-glucosyltransferase) (Procollagen galactosyltransferase) (Procollagen glucosyltransferase)]	PLOD3_HUMAN		SP+	30926000	13380000	13717000	11376000	77202	347380	44624	256120	17349750	181332
P01008	Antithrombin-III (ATIII) (Serpin C1)	ANT3_HUMAN		SP+	79874000	30093000	76066000	90704000	12179000	13695000	14555000	33560000	69184250	18497250
P02649	Apolipoprotein E (Apo-E)	APOE_HUMAN		SP+	849060000	368950000	765220000	736670000	12190000	34978000	10995000	67618000	679975000	31445250
Q16706	Alpha-mannosidase 2 (EC 3.2.1.114) (Golgi alpha-mannosidase II) (AMan II) (Man II) (Mannosidase alpha class 2A member 1) (Mannosyl-oligosaccharide 1,3-1,6-alpha-mannosidase)	MA2A1_HUMAN		SP-	4799800	1843400	3541000	3030800	294070	1044100	158620	605000	3303750	525448
P78509	Reelin (EC 3.4.21.-)	RELN_HUMAN		SP+	645410	139070	2144200	2098400	7690.4	15329	5862.1	18107	1256770	11747.1
P06753	Tropomyosin alpha-3 chain (Gamma-tropomyosin) (Tropomyosin-3) (Tropomyosin-5) (hTM5)	TPM3_HUMAN	x	NP	13065000	25885000	31448000	28612000	19237000	22578000	6226600	31084000	24752500	19781400
O00410	Importin-5 (Imp5) (Importin subunit beta-3) (Karyopherin beta-3) (Ran-binding protein 5) (RanBP5)	IPO5_HUMAN		SP-	4107200	2910300	4209100	4091100	197770	482820	116190	300010	3829425	274198
Q86VP6	Cullin-associated NEDD8-dissociated protein 1 (Cullin-associated and neddylation-dissociated protein 1) (TBP-interacting protein of 120 kDa A) (TBP-interacting protein 120A) (p120 CAND1)	CAND1_HUMAN	x	NP	3347300	2471400	3351300	2652000	355070	1094400	139580	547450	2955500	534125
P52209	6-phosphogluconate dehydrogenase, decarboxylating (EC 1.1.1.44)	6PGD_HUMAN		NP	39707000	23971000	35026000	30330000	2669300	5305200	1197500	5822400	32258500	3748600
P04075	Fructose-bisphosphate aldolase A (EC 4.1.2.13) (Lung cancer antigen NY-LU-1) (Muscle-type aldolase)	ALDOA_HUMAN		NP	340900000	213610000	217850000	192400000	7465500	14097000	2945900	17736000	241190000	10561100
Q02818	Nucleobindin-1 (CALNUC)	NUCB1_HUMAN	x	SP+	8011800	11554000	23643000	18650000	2403000	2844200	1058800	5929200	15464700	3058800
P09327	Villin-1	VILI_HUMAN		NP	9130100	5624700	10436000	13762000	260320	24154	616240	889460	9738200	447544
Q13228	Methanethiol oxidase (MTO) (EC 1.8.3.4) (56 kDa selenium-binding protein) (SBP56) (SP56) (Selenium-binding protein 1)	SBP1_HUMAN		NP	1160900	910670	1492100	1112000	40649000	37142000	17466000	45271000	1.16892e+06	35132000
Q02809	Procollagen-lysine,2-oxoglutarate 5-dioxygenase 1 (EC 1.14.11.4) (Lysyl hydroxylase 1) (LH1)	PLOD1_HUMAN	x	SP+	16328000	7520700	9484900	10384000	161880	1012100	136740	508860	10929400	454895
P28838	Cytosol aminopeptidase (EC 3.4.11.1) (Leucine aminopeptidase 3) (LAP-3) (Leucyl aminopeptidase) (Peptidase S) (Proline aminopeptidase) (EC 3.4.11.5) (Prolyl aminopeptidase)	AMPL_HUMAN		NP	1286600	1191000	2341200	2174800	30922000	25122000	7919700	50903000	1748400	28716675
O60701	UDP-glucose 6-dehydrogenase (UDP-Glc dehydrogenase) (UDP-GlcDH) (UDPGDH) (EC 1.1.1.22)	UGDH_HUMAN	x	NP	46575000	30001000	34451000	34293000	4813500	4870800	1901700	9024700	36330000	5152675
O95479	GDH/6PGL endoplasmic bifunctional protein [Includes: Glucose 1-dehydrogenase (EC 1.1.1.47) (Glucose-6-phosphate dehydrogenase) (EC 1.1.1.363); 6-phosphogluconolactonase (6PGL) (EC 3.1.1.31)]	G6PE_HUMAN		SP+	190820	132100	58955	74172	2297200	3702800	1072200	4349500	114012	2855425
P42765	3-ketoacyl-CoA thiolase, mitochondrial (EC 2.3.1.16) (Acetyl-CoA acyltransferase) (Beta-ketothiolase) (Mitochondrial 3-oxoacyl-CoA thiolase) (T1)	THIM_HUMAN		NP	4742900	2883800	8805700	7485100	124600000	97252000	52277000	90323000	5979375	91113000
Q01518	Adenylyl cyclase-associated protein 1 (CAP 1)	CAP1_HUMAN		NP	15156000	10941000	10854000	11363000	3098600	5938100	1017000	7702600	12078500	4439075
P24752	Acetyl-CoA acetyltransferase, mitochondrial (EC 2.3.1.9) (Acetoacetyl-CoA thiolase) (T2)	THIL_HUMAN		NP	9722300	10369000	14829000	11362000	56400000	45968000	7068500	58317000	11570575	41938375
P05091	Aldehyde dehydrogenase, mitochondrial (EC 1.2.1.3) (ALDH class 2) (ALDH-E2) (ALDHI)	ALDH2_HUMAN		SP-	3557800	2303900	5274500	4952800	45702000	18114000	11291000	21850000	4022250	24239250
P00966	Argininosuccinate synthase (EC 6.3.4.5) (Citrulline--aspartate ligase)	ASSY_HUMAN		NP	1111900	1002600	1196200	1298000	52708000	80803000	60340000	47068000	1152175	60229750
P63261	Actin, cytoplasmic 2 (Gamma-actin) [Cleaved into: Actin, cytoplasmic 2, N-terminally processed]	ACTG_HUMAN	x	NP	267700000	197560000	421210000	511720000	157060000	223860000	85249000	273640000	349547500	184952250
O95831	Apoptosis-inducing factor 1, mitochondrial (EC 1.1.1.-) (Programmed cell death protein 8)	AIFM1_HUMAN		NP	4148500	3537400	3139100	2815800	9167600	8667600	4610500	10209000	3410200	8163675
P07954	Fumarate hydratase, mitochondrial (Fumarase) (EC 4.2.1.2)	FUMH_HUMAN		NP	10343000	9995400	8383800	7816800	44214000	31813000	19994000	33552000	9134750	32393250
P00338	L-lactate dehydrogenase A chain (LDH-A) (EC 1.1.1.27) (Cell proliferation-inducing gene 19 protein) (LDH muscle subunit) (LDH-M) (Renal carcinoma antigen NY-REN-59)	LDHA_HUMAN		NP	233750000	112090000	193700000	175040000	123630000	128410000	35594000	217840000	178645000	126368500
P00738	Haptoglobin (Zonulin) [Cleaved into: Haptoglobin alpha chain; Haptoglobin beta chain]	HPT_HUMAN		SP+	65573000	33124000	259450000	233520000	121270000	226000000	128000000	502310000	147916750	244395000
Q13576	Ras GTPase-activating-like protein IQGAP2	IQGA2_HUMAN		NP	26128	36457	35787	35162	437060	371860	238850	1200900	33383.5	562168
Q12906	Interleukin enhancer-binding factor 3 (Double-stranded RNA-binding protein 76) (DRBP76) (M-phase phosphoprotein 4) (MPP4) (Nuclear factor associated with dsRNA) (NFAR) (Nuclear factor of activated T-cells 90 kDa) (NF-AT-90) (Translational control protein 80) (TCP80)	ILF3_HUMAN		NP	10470000	7711800	9166800	7500200	689000	1056400	290560	1791500	8712200	956865
P26639	Threonine--tRNA ligase, cytoplasmic (EC 6.1.1.3) (Threonyl-tRNA synthetase) (ThrRS)	SYTC_HUMAN		NP	1794200	1682400	2294500	2175500	1720600	3141100	840230	2539800	1986650	2.06043e+06
Q9NY33	Dipeptidyl peptidase 3 (EC 3.4.14.4) (Dipeptidyl aminopeptidase III) (Dipeptidyl arylamidase III) (Dipeptidyl peptidase III) (DPP III) (Enkephalinase B)	DPP3_HUMAN		NP	6773400	5260500	8563400	7567100	3279000	3488200	1246700	3344800	7041100	2839675
P54868	Hydroxymethylglutaryl-CoA synthase, mitochondrial (HMG-CoA synthase) (EC 2.3.3.10) (3-hydroxy-3-methylglutaryl coenzyme A synthase)	HMCS2_HUMAN		NP	31415	77602	145900	119670	13243000	9193200	7253700	14782000	93646.8	11117975
Q3LXA3	Triokinase/FMN cyclase (Bifunctional ATP-dependent dihydroxyacetone kinase/FAD-AMP lyase (cyclizing)) [Includes: ATP-dependent dihydroxyacetone kinase (DHA kinase) (EC 2.7.1.28) (EC 2.7.1.29) (Glycerone kinase) (Triokinase) (Triose kinase); FAD-AMP lyase (cyclizing) (EC 4.6.1.15) (FAD-AMP lyase (cyclic FMN forming)) (FMN cyclase)]	TKFC_HUMAN	x	NP	12022000	9630000	10946000	9796400	8103400	13817000	6531900	13982000	10598600	10608575
P12956	X-ray repair cross-complementing protein 6 (EC 3.6.4.-) (EC 4.2.99.-) (5'-deoxyribose-5-phosphate lyase Ku70) (5'-dRP lyase Ku70) (70 kDa subunit of Ku antigen) (ATP-dependent DNA helicase 2 subunit 1) (ATP-dependent DNA helicase II 70 kDa subunit) (CTC box-binding factor 75 kDa subunit) (CTC75) (CTCBF) (DNA repair protein XRCC6) (Lupus Ku autoantigen protein p70) (Ku70) (Thyroid-lupus autoantige…	XRCC6_HUMAN		NP	14343000	9652900	10769000	10503000	986940	1572600	396160	2846200	11316975	1450475
Q14974	Importin subunit beta-1 (Importin-90) (Karyopherin subunit beta-1) (Nuclear factor p97) (Pore targeting complex 97 kDa subunit) (PTAC97)	IMB1_HUMAN		NP	10280000	7037100	9325400	9301100	711450	1584000	303050	1435100	8985900	1008400
P00736	Complement C1r subcomponent (EC 3.4.21.41) (Complement component 1 subcomponent r) [Cleaved into: Complement C1r subcomponent heavy chain; Complement C1r subcomponent light chain]	C1R_HUMAN		SP+	1171900	454670	3359600	3792100	5562500	21193000	4722100	14207000	2.19457e+06	11421150
P05546	Heparin cofactor 2 (Heparin cofactor II) (HC-II) (Protease inhibitor leuserpin-2) (HLS2) (Serpin D1)	HEP2_HUMAN		SP+	168850000	83705000	215370000	210610000	23071	44698	28969	207810	169633750	76137
P10909	Clusterin (Aging-associated gene 4 protein) (Apolipoprotein J) (Apo-J) (Complement cytolysis inhibitor) (CLI) (Complement-associated protein SP-40,40) (Ku70-binding protein 1) (NA1/NA2) (Testosterone-repressed prostate message 2) (TRPM-2) [Cleaved into: Clusterin beta chain (ApoJalpha) (Complement cytolysis inhibitor a chain); Clusterin alpha chain (ApoJbeta) (Complement cytolysis inhibitor b cha…	CLUS_HUMAN		SP+	95787000	42586000	208110000	190410000	16472000	26003000	18990000	62855000	134223250	31080000
P22626	Heterogeneous nuclear ribonucleoproteins A2/B1 (hnRNP A2/B1)	ROA2_HUMAN	x	NP	28555000	38419000	33244000	36031000	11032000	13470000	4017100	26828000	34062250	13836775
P04424	Argininosuccinate lyase (ASAL) (EC 4.3.2.1) (Arginosuccinase)	ARLY_HUMAN	x	NP	2761100	3780100	1149800	1560600	30873000	26898000	11388000	29324000	2312900	24620750
P50440	Glycine amidinotransferase, mitochondrial (EC 2.1.4.1) (L-arginine:glycine amidinotransferase) (Transamidinase)	GATM_HUMAN		SP-	13323000	4178300	12143000	9156400	69861000	36824000	35647000	99364000	9700175	60424000
P05121	Plasminogen activator inhibitor 1 (PAI) (PAI-1) (Endothelial plasminogen activator inhibitor) (Serpin E1)	PAI1_HUMAN		SP+	327710000	122970000	224470000	183270000	62815000	286370000	66703000	142530000	214605000	139604500
P49588	Alanine--tRNA ligase, cytoplasmic (EC 6.1.1.7) (Alanyl-tRNA synthetase) (AlaRS) (Renal carcinoma antigen NY-REN-42)	SYAC_HUMAN		NP	1722500	2127900	3335700	4021500	462710	1066700	264800	1057400	2801900	712902
P05156	Complement factor I (EC 3.4.21.45) (C3B/C4B inactivator) [Cleaved into: Complement factor I heavy chain; Complement factor I light chain]	CFAI_HUMAN		SP+	18709000	11246000	56057000	54190000	821550	2832900	508330	2658800	35050500	1705395
P43490	Nicotinamide phosphoribosyltransferase (NAmPRTase) (Nampt) (EC 2.4.2.12) (Pre-B-cell colony-enhancing factor 1) (Pre-B cell-enhancing factor) (Visfatin)	NAMPT_HUMAN		NP	2201800	669290	1786200	1133900	8352500	19350000	3205000	27516000	1.4478e+06	14605875
P63010	AP-2 complex subunit beta (AP105B) (Adaptor protein complex AP-2 subunit beta) (Adaptor-related protein complex 2 subunit beta) (Beta-2-adaptin) (Beta-adaptin) (Clathrin assembly protein complex 2 beta large chain) (Plasma membrane adaptor HA2/AP2 adaptin beta subunit)	AP2B1_HUMAN	x	SP-	2052400	1839100	1933300	1853900	521420	1762700	832370	1486700	1919675	1.1508e+06
Q06481	Amyloid-like protein 2 (APLP-2) (APPH) (Amyloid protein homolog) (CDEI box-binding protein) (CDEBP)	APLP2_HUMAN		SP+	56191000	28134000	30361000	23327000	138410	321390	95135	420210	34503250	243786
P05155	Plasma protease C1 inhibitor (C1 Inh) (C1Inh) (C1 esterase inhibitor) (C1-inhibiting factor) (Serpin G1)	IC1_HUMAN		SP+	1962500	580480	1832400	1455000	28334000	104000000	22620000	120620000	1457595	68893500
O00468	Agrin [Cleaved into: Agrin N-terminal 110 kDa subunit; Agrin C-terminal 110 kDa subunit; Agrin C-terminal 90 kDa fragment (C90); Agrin C-terminal 22 kDa fragment (C22)]	AGRIN_HUMAN		SP+	3781200	1490000	2857900	2264200	64307	163230	62636	110920	2598325	100273
P62258	14-3-3 protein epsilon (14-3-3E)	1433E_HUMAN	x	NP	21769000	31204000	75910000	67991000	41160000	39101000	18685000	51604000	49218500	37637500
P08319	Alcohol dehydrogenase 4 (EC 1.1.1.1) (Alcohol dehydrogenase class II pi chain)	ADH4_HUMAN		NP	89603	464260	821160	97634	152720000	172740000	68727000	106240000	368164	125106750
P05166	Propionyl-CoA carboxylase beta chain, mitochondrial (PCCase subunit beta) (EC 6.4.1.3) (Propanoyl-CoA:carbon dioxide ligase subunit beta)	PCCB_HUMAN		SP+	203900	71384	72810	82840	5863500	5282100	1936300	13110000	107734	6547975
P08133	Annexin A6 (67 kDa calelectrin) (Annexin VI) (Annexin-6) (Calphobindin-II) (CPB-II) (Chromobindin-20) (Lipocortin VI) (Protein III) (p68) (p70)	ANXA6_HUMAN		NP	3520000	2002800	3694800	3697000	135580	532480	122770	903890	3228650	423680
P49368	T-complex protein 1 subunit gamma (TCP-1-gamma) (CCT-gamma) (hTRiC5)	TCPG_HUMAN		NP	5586200	5125000	3750300	3090600	647910	947490	301300	1488400	4388025	846275
Q03154	Aminoacylase-1 (ACY-1) (EC 3.5.1.14) (N-acyl-L-amino-acid amidohydrolase)	ACY1_HUMAN		NP	8260100	4581900	5257700	5221500	41827000	38655000	12055000	25325000	5830300	29465500
P17174	Aspartate aminotransferase, cytoplasmic (cAspAT) (EC 2.6.1.1) (EC 2.6.1.3) (Cysteine aminotransferase, cytoplasmic) (Cysteine transaminase, cytoplasmic) (cCAT) (Glutamate oxaloacetate transaminase 1) (Transaminase A)	AATC_HUMAN		NP	47497000	26461000	37359000	35203000	89379000	67022000	32805000	93892000	36630000	70774500
Q16822	Phosphoenolpyruvate carboxykinase [GTP], mitochondrial (PEPCK-M) (EC 4.1.1.32)	PCKGM_HUMAN		NP	3436700	2787700	2566000	2875800	4592800	4855800	933730	1891200	2916550	3.06838e+06
P11498	Pyruvate carboxylase, mitochondrial (EC 6.4.1.1) (Pyruvic carboxylase) (PCB)	PYC_HUMAN	x	NP	26119	68569	11257	25799	1304500	1014000	439960	1645700	32936	1101040
P01019	Angiotensinogen (Serpin A8) [Cleaved into: Angiotensin-1 (Angiotensin 1-10) (Angiotensin I) (Ang I); Angiotensin-2 (Angiotensin 1-8) (Angiotensin II) (Ang II); Angiotensin-3 (Angiotensin 2-8) (Angiotensin III) (Ang III) (Des-Asp[1]-angiotensin II); Angiotensin-4 (Angiotensin 3-8) (Angiotensin IV) (Ang IV); Angiotensin 1-9; Angiotensin 1-7; Angiotensin 1-5; Angiotensin 1-4]	ANGT_HUMAN		SP+	945330000	389880000	1464700000	1402200000	6259300	4547400	6226300	12757000	1050527500	7447500
P02675	Fibrinogen beta chain [Cleaved into: Fibrinopeptide B; Fibrinogen beta chain]	FIBB_HUMAN		SP+	3088400	8324700	10350000	12273000	4488800	3093800	2666200	15970000	8509025	6554700
P12259	Coagulation factor V (Activated protein C cofactor) (Proaccelerin, labile factor) [Cleaved into: Coagulation factor V heavy chain; Coagulation factor V light chain]	FA5_HUMAN		SP+	3193300	1237300	2273500	2380600	9562.5	98423	20657	48956	2271175	44399.6
Q04828	Aldo-keto reductase family 1 member C1 (EC 1.1.1.-) (20-alpha-hydroxysteroid dehydrogenase) (20-alpha-HSD) (EC 1.1.1.149) (Chlordecone reductase homolog HAKRC) (Dihydrodiol dehydrogenase 1/2) (DD1/DD2) (High-affinity hepatic bile acid-binding protein) (HBAB) (Indanol dehydrogenase) (EC 1.1.1.112) (Trans-1,2-dihydrobenzene-1,2-diol dehydrogenase) (EC 1.3.1.20)	AK1C1_HUMAN		NP	164010000	126880000	70675000	67883000	50340000	52231000	27695000	69104000	107362000	49842500
P11940	Polyadenylate-binding protein 1 (PABP-1) (Poly(A)-binding protein 1)	PABP1_HUMAN	x	NP	4174200	4396500	9666000	7645000	1201900	2302300	815370	5428600	6470425	2.43704e+06
Q8WUM4	Programmed cell death 6-interacting protein (PDCD6-interacting protein) (ALG-2-interacting protein 1) (ALG-2-interacting protein X) (Hp95)	PDC6I_HUMAN		NP	2727700	1639900	2640300	2278100	434060	972530	319840	905850	2321500	658070
P26641	Elongation factor 1-gamma (EF-1-gamma) (eEF-1B gamma)	EF1G_HUMAN	x	NP	16011000	14560000	18727000	18034000	3582100	5578700	1923800	9232200	16833000	5079200
O75083	WD repeat-containing protein 1 (Actin-interacting protein 1) (AIP1) (NORI-1)	WDR1_HUMAN	x	NP	19818000	8199300	15462000	18311000	3835700	7203200	1812100	6972600	15447575	4955900
P17987	T-complex protein 1 subunit alpha (TCP-1-alpha) (CCT-alpha)	TCPA_HUMAN	x	NP	5941100	6680100	3836000	3394000	863960	1065900	368640	1610500	4962800	977250
P09871	Complement C1s subcomponent (EC 3.4.21.42) (C1 esterase) (Complement component 1 subcomponent s) [Cleaved into: Complement C1s subcomponent heavy chain; Complement C1s subcomponent light chain]	C1S_HUMAN		SP+	5943200	1846600	12605000	14071000	6184600	19008000	5670900	18278000	8616450	12285375
P15144	Aminopeptidase N (AP-N) (hAPN) (EC 3.4.11.2) (Alanyl aminopeptidase) (Aminopeptidase M) (AP-M) (Microsomal aminopeptidase) (Myeloid plasma membrane glycoprotein CD13) (gp150) (CD antigen CD13)	AMPN_HUMAN		NP	1637000	1211700	1185200	721650	1042900	759570	392370	3240500	1.18889e+06	1358835
O14980	Exportin-1 (Exp1) (Chromosome region maintenance 1 protein homolog)	XPO1_HUMAN		SP-	2553400	1760500	2958200	3376600	62551	78881	15123	94916	2662175	62867.8
P02749	Beta-2-glycoprotein 1 (APC inhibitor) (Activated protein C-binding protein) (Anticardiolipin cofactor) (Apolipoprotein H) (Apo-H) (Beta-2-glycoprotein I) (B2GPI) (Beta(2)GPI)	APOH_HUMAN		SP+	365800000	206590000	882110000	787280000	5625400	7539400	8469100	19751000	560445000	10346225
P02790	Hemopexin (Beta-1B-glycoprotein)	HEMO_HUMAN		SP+	208410	126280	5517500	6582300	17867000	34793000	14587000	48325000	3.10862e+06	28893000
P08758	Annexin A5 (Anchorin CII) (Annexin V) (Annexin-5) (Calphobindin I) (CBP-I) (Endonexin II) (Lipocortin V) (Placental anticoagulant protein 4) (PP4) (Placental anticoagulant protein I) (PAP-I) (Thromboplastin inhibitor) (Vascular anticoagulant-alpha) (VAC-alpha)	ANXA5_HUMAN		NP	73184000	67318000	69622000	65748000	104380	155920	87269	1622800	68968000	492592
P15311	Ezrin (Cytovillin) (Villin-2) (p81)	EZRI_HUMAN		NP	13031000	9053500	16446000	13614000	4801500	4094600	1028800	3674500	13036125	3399850
P48506	Glutamate--cysteine ligase catalytic subunit (EC 6.3.2.2) (GCS heavy chain) (Gamma-ECS) (Gamma-glutamylcysteine synthetase)	GSH1_HUMAN		NP	3171700	2395200	2098500	1696800	2258700	2789800	1367300	2006000	2340550	2105450
P37837	Transaldolase (EC 2.2.1.2)	TALDO_HUMAN		NP	54358000	43053000	38206000	34144000	19259000	16176000	10584000	36469000	42440250	20622000
Q8NBP7	Proprotein convertase subtilisin/kexin type 9 (EC 3.4.21.-) (Neural apoptosis-regulated convertase 1) (NARC-1) (Proprotein convertase 9) (PC9) (Subtilisin/kexin-like protease PC9)	PCSK9_HUMAN		SP+	1806200	1392400	26087000	27401000	17955	70623	6236.2	157620	14171650	63108.6
P30041	Peroxiredoxin-6 (EC 1.11.1.15) (1-Cys peroxiredoxin) (1-Cys PRX) (24 kDa protein) (Acidic calcium-independent phospholipase A2) (aiPLA2) (EC 3.1.1.4) (Antioxidant protein 2) (Liver 2D page spot 40) (Non-selenium glutathione peroxidase) (NSGPx) (Red blood cells page spot 12)	PRDX6_HUMAN		NP	40768000	28706000	49122000	44695000	43775000	59094000	23395000	54881000	40822750	45286250
Q16881	Thioredoxin reductase 1, cytoplasmic (TR) (EC 1.8.1.9) (Gene associated with retinoic and interferon-induced mortality 12 protein) (GRIM-12) (Gene associated with retinoic and IFN-induced mortality 12 protein) (KM-102-derived reductase-like factor) (Thioredoxin reductase TR1)	TRXR1_HUMAN		NP	16001000	12348000	8211300	6998600	6485500	5548400	3544900	10239000	10889725	6454450
P30613	Pyruvate kinase PKLR (EC 2.7.1.40) (Pyruvate kinase 1) (Pyruvate kinase isozymes L/R) (R-type/L-type pyruvate kinase) (Red cell/liver pyruvate kinase)	KPYR_HUMAN		NP	438810	241430	313520	320090	2424900	2297100	1252100	3891600	328462	2466425
Q13200	26S proteasome non-ATPase regulatory subunit 2 (26S proteasome regulatory subunit RPN1) (26S proteasome regulatory subunit S2) (26S proteasome subunit p97) (Protein 55.11) (Tumor necrosis factor type 1 receptor-associated protein 2)	PSMD2_HUMAN	x	NP	1070800	746310	1168600	1030700	853360	1176500	460620	1409900	1.0041e+06	975095
P06576	ATP synthase subunit beta, mitochondrial (EC 7.1.2.2) (ATP synthase F1 subunit beta)	ATPB_HUMAN	x	NP	9639500	9580400	15898000	14998000	23523000	20603000	10158000	24757000	12528975	19760250
P19827	Inter-alpha-trypsin inhibitor heavy chain H1 (ITI heavy chain H1) (ITI-HC1) (Inter-alpha-inhibitor heavy chain 1) (Inter-alpha-trypsin inhibitor complex component III) (Serum-derived hyaluronan-associated protein) (SHAP)	ITIH1_HUMAN		SP+	38201	23033	514910	832090	1728800	4910500	2016800	6136300	352058	3698100
P27797	Calreticulin (CRP55) (Calregulin) (Endoplasmic reticulum resident protein 60) (ERp60) (HACBP) (grp60)	CALR_HUMAN		SP+	53016000	51565000	42284000	33192000	37603000	51518000	10925000	89006000	45014250	47263000
P11216	Glycogen phosphorylase, brain form (EC 2.4.1.1)	PYGB_HUMAN	x	NP	1845200	1426700	2373000	2323300	692750	1130200	260400	856980	1992050	735082
P02786	Transferrin receptor protein 1 (TR) (TfR) (TfR1) (Trfr) (T9) (p90) (CD antigen CD71) [Cleaved into: Transferrin receptor protein 1, serum form (sTfR)]	TFR1_HUMAN		SP-	8269700	4438100	12423000	14224000	1781300	1169400	1402400	3610400	9838700	1990875
P36955	Pigment epithelium-derived factor (PEDF) (Cell proliferation-inducing gene 35 protein) (EPC-1) (Serpin F1)	PEDF_HUMAN		SP+	590940000	245570000	925700000	928400000	10164000	23054000	9857500	36021000	672652500	19774125
P07858	Cathepsin B (EC 3.4.22.1) (APP secretase) (APPS) (Cathepsin B1) [Cleaved into: Cathepsin B light chain; Cathepsin B heavy chain]	CATB_HUMAN		SP+	358860000	172730000	74308000	64943000	6258500	39507000	4285900	26555000	167710250	19151600
Q13838	Spliceosome RNA helicase DDX39B (EC 3.6.4.13) (56 kDa U2AF65-associated protein) (ATP-dependent RNA helicase p47) (DEAD box protein UAP56) (HLA-B-associated transcript 1 protein)	DX39B_HUMAN	x	NP	21229000	19042000	23164000	22458000	2263500	3006100	909220	5093300	21473250	2818030
Q15393	Splicing factor 3B subunit 3 (Pre-mRNA-splicing factor SF3b 130 kDa subunit) (SF3b130) (STAF130) (Spliceosome-associated protein 130) (SAP 130)	SF3B3_HUMAN	x	SP-	1568700	1749500	1395200	1091100	220590	374080	84454	533110	1451125	303058
P34896	Serine hydroxymethyltransferase, cytosolic (SHMT) (EC 2.1.2.1) (Glycine hydroxymethyltransferase) (Serine methylase)	GLYC_HUMAN		NP	937760	678670	926680	1075500	19996000	16654000	7522300	21777000	904652	16487325
P51659	Peroxisomal multifunctional enzyme type 2 (MFE-2) (17-beta-hydroxysteroid dehydrogenase 4) (17-beta-HSD 4) (D-bifunctional protein) (DBP) (Multifunctional protein 2) (MPF-2) (Short chain dehydrogenase/reductase family 8C member 1) [Cleaved into: (3R)-hydroxyacyl-CoA dehydrogenase (EC 1.1.1.n12); Enoyl-CoA hydratase 2 (EC 4.2.1.107) (EC 4.2.1.119) (3-alpha,7-alpha,12-alpha-trihydroxy-5-beta-choles…	DHB4_HUMAN		NP	1530100	1198600	1451600	1104800	1467400	2709200	706980	972680	1321275	1464065
P78371	T-complex protein 1 subunit beta (TCP-1-beta) (CCT-beta)	TCPB_HUMAN	x	NP	6205200	8099400	3802000	3552900	792010	1163500	494340	1947500	5414875	1.09934e+06
Q15493	Regucalcin (RC) (Gluconolactonase) (GNL) (EC 3.1.1.17) (Senescence marker protein 30) (SMP-30)	RGN_HUMAN		NP	699700	489730	777660	592690	12865000	11391000	5923700	2773200	639945	8238225
P02760	Protein AMBP [Cleaved into: Alpha-1-microglobulin (Protein HC) (Alpha-1 microglycoprotein) (Complex-forming glycoprotein heterogeneous in charge); Inter-alpha-trypsin inhibitor light chain (ITI-LC) (Bikunin) (EDC1) (HI-30) (Uronic-acid-rich protein); Trypstatin]	AMBP_HUMAN		SP+	624390000	319100000	805390000	762290000	22237000	26391000	20272000	59855000	627792500	32188750
P10253	Lysosomal alpha-glucosidase (EC 3.2.1.20) (Acid maltase) (Aglucosidase alfa) [Cleaved into: 76 kDa lysosomal alpha-glucosidase; 70 kDa lysosomal alpha-glucosidase]	LYAG_HUMAN		SP+	10107000	5292100	4819800	4994300	1194300	2249300	750820	3638400	6303300	1958205
P14550	Aldo-keto reductase family 1 member A1 (EC 1.1.1.2) (EC 1.1.1.372) (EC 1.1.1.54) (Alcohol dehydrogenase [NADP(+)]) (Aldehyde reductase) (Glucuronate reductase) (EC 1.1.1.19) (Glucuronolactone reductase) (EC 1.1.1.20)	AK1A1_HUMAN		NP	8543200	5018300	7100700	6434200	41165000	38305000	16521000	45083000	6774100	35268500
P41250	Glycine--tRNA ligase (EC 3.6.1.17) (EC 6.1.1.14) (Diadenosine tetraphosphate synthetase) (AP-4-A synthetase) (Glycyl-tRNA synthetase) (GlyRS)	GARS_HUMAN		SP+	3964200	4205100	3350600	3326600	507710	950890	245300	661110	3711625	591252
Q08380	Galectin-3-binding protein (Basement membrane autoantigen p105) (Lectin galactoside-binding soluble 3-binding protein) (Mac-2-binding protein) (MAC2BP) (Mac-2 BP) (Tumor-associated antigen 90K)	LG3BP_HUMAN		SP+	208250000	97609000	230730000	246300000	3085100	5303100	1082300	6509000	195722250	3994875
Q93088	Betaine--homocysteine S-methyltransferase 1 (EC 2.1.1.5)	BHMT1_HUMAN		NP	37258	1354200	101720	47186	57091000	95823000	52913000	50975000	385091	64200500
Q96G03	Phosphoglucomutase-2 (PGM 2) (EC 5.4.2.2) (Glucose phosphomutase 2) (Phosphodeoxyribomutase) (Phosphopentomutase) (EC 5.4.2.7)	PGM2_HUMAN		NP	2091400	1723700	2260500	1960300	3256200	1860900	770810	2315900	2008975	2.05095e+06
O94979	Protein transport protein Sec31A (ABP125) (ABP130) (SEC31-like protein 1) (SEC31-related protein A) (Web1-like protein)	SC31A_HUMAN		NP	2036200	1613900	1506100	2053400	323220	593940	128500	1277100	1802400	580690
P68371	Tubulin beta-4B chain (Tubulin beta-2 chain) (Tubulin beta-2C chain)	TBB4B_HUMAN	x	NP	35823000	35832000	68424000	73061000	11750000	14735000	5669600	24094000	53285000	14062150
P02679	Fibrinogen gamma chain	FIBG_HUMAN		SP+	41211000	32378000	94489000	91522000	4258000	4317300	2653700	15844000	64900000	6768250
P53621	Coatomer subunit alpha (Alpha-coat protein) (Alpha-COP) (HEP-COP) (HEPCOP) [Cleaved into: Xenin (Xenopsin-related peptide); Proxenin]	COPA_HUMAN		NP	1250200	934580	1298500	1364700	176980	328320	83636	509190	1211995	274532
Q96QK1	Vacuolar protein sorting-associated protein 35 (hVPS35) (Maternal-embryonic 3) (Vesicle protein sorting 35)	VPS35_HUMAN	x	NP	2291700	1663300	2354000	2182200	324100	494560	164680	807760	2122800	447775
P04406	Glyceraldehyde-3-phosphate dehydrogenase (GAPDH) (EC 1.2.1.12) (Peptidyl-cysteine S-nitrosylase GAPDH) (EC 2.6.99.-)	G3P_HUMAN		NP	126150000	86241000	179700000	193680000	24667000	51680000	11084000	46318000	146442750	33437250
P53618	Coatomer subunit beta (Beta-coat protein) (Beta-COP)	COPB_HUMAN	x	NP	2344300	2227500	1837400	2221500	319330	675350	177020	918000	2157675	522425
P08697	Alpha-2-antiplasmin (Alpha-2-AP) (Alpha-2-plasmin inhibitor) (Alpha-2-PI) (Serpin F2)	A2AP_HUMAN		SP+	178580000	69161000	255970000	269020000	1264700	5452500	1856400	5356200	193182750	3482450
P29279	Connective tissue growth factor (CCN family member 2) (Hypertrophic chondrocyte-specific protein 24) (Insulin-like growth factor-binding protein 8) (IBP-8) (IGF-binding protein 8) (IGFBP-8)	CTGF_HUMAN		SP+	55986000	33311000	34934000	26252000	280680	1639000	269990	820160	37620750	752458
P48643	T-complex protein 1 subunit epsilon (TCP-1-epsilon) (CCT-epsilon)	TCPE_HUMAN		NP	4038000	5155200	2478400	2307200	739380	1051100	351590	1383900	3494700	881492
P16930	Fumarylacetoacetase (FAA) (EC 3.7.1.2) (Beta-diketonase) (Fumarylacetoacetate hydrolase)	FAAA_HUMAN		NP	9821700	8887600	8635800	7799900	49156000	39736000	27720000	57942000	8786250	43638500
P36222	Chitinase-3-like protein 1 (39 kDa synovial protein) (Cartilage glycoprotein 39) (CGP-39) (GP-39) (hCGP-39) (YKL-40)	CH3L1_HUMAN		SP+	307350	218430	292270	335510	3897600	12072000	1599500	57427000	288390	18749025
Q92945	Far upstream element-binding protein 2 (FUSE-binding protein 2) (KH type-splicing regulatory protein) (KSRP) (p75)	FUBP2_HUMAN		NP	3290800	2824600	6469700	5832700	275980	232360	79463	880300	4604450	367026
P13798	Acylamino-acid-releasing enzyme (AARE) (EC 3.4.19.1) (Acyl-peptide hydrolase) (APH) (Acylaminoacyl-peptidase) (Oxidized protein hydrolase) (OPH)	ACPH_HUMAN		NP	6779000	4055300	5290100	4352000	5747200	4974400	1733200	4082600	5119100	4134350
Q02790	Peptidyl-prolyl cis-trans isomerase FKBP4 (PPIase FKBP4) (EC 5.2.1.8) (51 kDa FK506-binding protein) (FKBP51) (52 kDa FK506-binding protein) (52 kDa FKBP) (FKBP-52) (59 kDa immunophilin) (p59) (FK506-binding protein 4) (FKBP-4) (FKBP59) (HSP-binding immunophilin) (HBI) (Immunophilin FKBP52) (Rotamase) [Cleaved into: Peptidyl-prolyl cis-trans isomerase FKBP4, N-terminally processed]	FKBP4_HUMAN		NP	6854500	6118800	4829600	4873600	743070	1100600	476060	2304600	5669125	1.15608e+06
Q00796	Sorbitol dehydrogenase (EC 1.1.1.14) (L-iditol 2-dehydrogenase)	DHSO_HUMAN		NP	5255900	3570600	5584700	5679400	29056000	42342000	16445000	37632000	5022650	31368750
Q9BTY2	Plasma alpha-L-fucosidase (EC 3.2.1.51) (Alpha-L-fucoside fucohydrolase 2) (Alpha-L-fucosidase 2)	FUCO2_HUMAN		SP+	22891000	8248800	32468000	27526000	231490	708810	432140	1921700	22783450	823535
P68104	Elongation factor 1-alpha 1 (EF-1-alpha-1) (Elongation factor Tu) (EF-Tu) (Eukaryotic elongation factor 1 A-1) (eEF1A-1) (Leukocyte receptor cluster member 7)	EF1A1_HUMAN	x	NP	136320000	113920000	135760000	133010000	29006000	60748000	17121000	94366000	129752500	50310250
P60174	Triosephosphate isomerase (TIM) (EC 5.3.1.1) (Methylglyoxal synthase) (EC 4.2.3.3) (Triose-phosphate isomerase)	TPIS_HUMAN	x	NP	210420000	157460000	183020000	167330000	122990000	128000000	52569000	142810000	179557500	111592250
P35222	Catenin beta-1 (Beta-catenin)	CTNB1_HUMAN	x	SP-	4797800	3928200	4628200	4879600	80180	94554	16442	201150	4558450	98081.5
P21695	Glycerol-3-phosphate dehydrogenase [NAD(+)], cytoplasmic (GPD-C) (GPDH-C) (EC 1.1.1.8)	GPDA_HUMAN		NP	786800	1271100	531610	887330	12015000	11008000	3072300	14383000	869210	10119575
P09622	Dihydrolipoyl dehydrogenase, mitochondrial (EC 1.8.1.4) (Dihydrolipoamide dehydrogenase) (Glycine cleavage system L protein)	DLDH_HUMAN		NP	8724800	5223800	7467700	7002200	16377000	12664000	10596000	23336000	7104625	15743250
P40227	T-complex protein 1 subunit zeta (TCP-1-zeta) (Acute morphine dependence-related protein 2) (CCT-zeta-1) (HTR3) (Tcp20)	TCPZ_HUMAN	x	NP	5391700	4757800	3874000	3092000	1301400	1584000	593230	2906800	4278875	1.59636e+06
P30153	Serine/threonine-protein phosphatase 2A 65 kDa regulatory subunit A alpha isoform (Medium tumor antigen-associated 61 kDa protein) (PP2A subunit A isoform PR65-alpha) (PP2A subunit A isoform R1-alpha)	2AAA_HUMAN	x	NP	3471200	2913500	4991200	5469600	783330	1091500	289860	1087400	4211375	813022
P23526	Adenosylhomocysteinase (AdoHcyase) (EC 3.3.1.1) (S-adenosyl-L-homocysteine hydrolase)	SAHH_HUMAN	x	NP	42730000	34124000	35309000	38235000	6580800	7595800	3496600	8290600	37599500	6490950
Q9UQ80	Proliferation-associated protein 2G4 (Cell cycle protein p38-2G4 homolog) (hG4-1) (ErbB3-binding protein 1)	PA2G4_HUMAN		NP	14602000	12740000	15212000	16064000	1246700	1808200	587230	3200000	14654500	1.71053e+06
Q6NVY1	3-hydroxyisobutyryl-CoA hydrolase, mitochondrial (EC 3.1.2.4) (3-hydroxyisobutyryl-coenzyme A hydrolase) (HIB-CoA hydrolase) (HIBYL-CoA-H)	HIBCH_HUMAN		NP	2951700	2122800	2396700	1743900	12002000	8377000	5078900	17927000	2303775	10846225
P48637	Glutathione synthetase (GSH synthetase) (GSH-S) (EC 6.3.2.3) (Glutathione synthase)	GSHB_HUMAN		NP	6705800	4573900	5646200	4531100	5707600	4844200	2335700	5835500	5364250	4680750
P02765	Alpha-2-HS-glycoprotein (Alpha-2-Z-globulin) (Ba-alpha-2-glycoprotein) (Fetuin-A) [Cleaved into: Alpha-2-HS-glycoprotein chain A; Alpha-2-HS-glycoprotein chain B]	FETUA_HUMAN		SP+	1548000000	901480000	1553900000	1782300000	21801000	165120000	60105000	24612000	1446420000	67909500
Q9H4A4	Aminopeptidase B (AP-B) (EC 3.4.11.6) (Arginine aminopeptidase) (Arginyl aminopeptidase)	AMPB_HUMAN		NP	2667800	1901600	2449900	2200100	858770	958900	319330	771920	2304850	727230
P07339	Cathepsin D (EC 3.4.23.5) [Cleaved into: Cathepsin D light chain; Cathepsin D heavy chain]	CATD_HUMAN		SP+	123540000	86033000	109010000	100350000	24380000	43994000	7807800	47200000	104733250	30845450
P61158	Actin-related protein 3 (Actin-like protein 3)	ARP3_HUMAN	x	NP	6245500	3189100	5777200	4488200	2884800	5151100	1164300	5489400	4925000	3672400
Q86UP2	Kinectin (CG-1 antigen) (Kinesin receptor)	KTN1_HUMAN		NP	203170	461980	621050	507480	170620	146740	35122	657500	448420	252496
P00390	Glutathione reductase, mitochondrial (GR) (GRase) (EC 1.8.1.7)	GSHR_HUMAN		SP+	29458000	25901000	17825000	16072000	8633300	5873600	3684500	12891000	22314000	7770600
P26599	Polypyrimidine tract-binding protein 1 (PTB) (57 kDa RNA-binding protein PPTB-1) (Heterogeneous nuclear ribonucleoprotein I) (hnRNP I)	PTBP1_HUMAN	x	NP	14829000	15396000	19799000	17828000	1819200	3142400	477570	5937600	16963000	2.84419e+06
O60506	Heterogeneous nuclear ribonucleoprotein Q (hnRNP Q) (Glycine- and tyrosine-rich RNA-binding protein) (GRY-RBP) (NS1-associated protein 1) (Synaptotagmin-binding, cytoplasmic RNA-interacting protein)	HNRPQ_HUMAN		NP	7105900	8327900	10211000	6695500	1037200	1325200	554760	3786800	8085075	1675990
P61978	Heterogeneous nuclear ribonucleoprotein K (hnRNP K) (Transformation up-regulated nuclear protein) (TUNP)	HNRPK_HUMAN	x	NP	8122400	9552200	18657000	20840000	2500300	3206000	1161300	7789300	14292900	3664225
P25786	Proteasome subunit alpha type-1 (EC 3.4.25.1) (30 kDa prosomal protein) (PROS-30) (Macropain subunit C2) (Multicatalytic endopeptidase complex subunit C2) (Proteasome component C2) (Proteasome nu chain)	PSA1_HUMAN	x	NP	13726000	11806000	12087000	10520000	14785000	11584000	5175200	20456000	12034750	13000050
P68363	Tubulin alpha-1B chain (Alpha-tubulin ubiquitous) (Tubulin K-alpha-1) (Tubulin alpha-ubiquitous chain) [Cleaved into: Detyrosinated tubulin alpha-1B chain]	TBA1B_HUMAN	x	NP	39843000	41047000	65899000	73752000	12081000	14698000	5569300	22374000	55135250	13680575
P09960	Leukotriene A-4 hydrolase (LTA-4 hydrolase) (EC 3.3.2.6) (Leukotriene A(4) hydrolase)	LKHA4_HUMAN		NP	3756300	2561800	3223100	3177700	3318200	2977800	1419400	2688100	3179725	2600875
O60763	General vesicular transport factor p115 (Protein USO1 homolog) (Transcytosis-associated protein) (TAP) (Vesicle-docking protein)	USO1_HUMAN	x	NP	2246900	2302400	1697800	1933800	519540	1079400	175840	1170800	2045225	736395
P23381	Tryptophan--tRNA ligase, cytoplasmic (EC 6.1.1.2) (Interferon-induced protein 53) (IFP53) (Tryptophanyl-tRNA synthetase) (TrpRS) (hWRS) [Cleaved into: T1-TrpRS; T2-TrpRS]	SYWC_HUMAN	x	NP	10510000	6136700	5384900	4902900	1172500	1958700	406240	3246900	6733625	1696085
Q8WVM8	Sec1 family domain-containing protein 1 (SLY1 homolog) (Sly1p) (Syntaxin-binding protein 1-like 2)	SCFD1_HUMAN		NP	4397300	2581400	3565300	3260000	63336	314920	26569	239870	3451000	161174
Q08257	Quinone oxidoreductase (EC 1.6.5.5) (NADPH:quinone reductase) (Zeta-crystallin)	QOR_HUMAN		NP	13098000	14542000	12932000	12336000	35884000	30652000	14266000	48803000	13227000	32401250
Q9Y678	Coatomer subunit gamma-1 (Gamma-1-coat protein) (Gamma-1-COP)	COPG1_HUMAN	x	NP	1412300	1139300	1323800	1551500	294490	696850	193030	1001100	1356725	546368
P07384	Calpain-1 catalytic subunit (EC 3.4.22.52) (Calcium-activated neutral proteinase 1) (CANP 1) (Calpain mu-type) (Calpain-1 large subunit) (Cell proliferation-inducing gene 30 protein) (Micromolar-calpain) (muCANP)	CAN1_HUMAN	x	NP	2576900	1442800	1995600	1860800	255310	746020	104130	829010	1969025	483618
P07814	Bifunctional glutamate/proline--tRNA ligase (Bifunctional aminoacyl-tRNA synthetase) (Cell proliferation-inducing gene 32 protein) (Glutamatyl-prolyl-tRNA synthetase) [Includes: Glutamate--tRNA ligase (EC 6.1.1.17) (Glutamyl-tRNA synthetase) (GluRS); Proline--tRNA ligase (EC 6.1.1.15) (Prolyl-tRNA synthetase)]	SYEP_HUMAN		NP	227300	252270	276650	195990	183580	268120	122260	394810	238052	242192
P20700	Lamin-B1	LMNB1_HUMAN		NP	3931700	3557800	6028000	5334000	645350	738800	411610	1490100	4712875	821465
Q99798	Aconitate hydratase, mitochondrial (Aconitase) (EC 4.2.1.3) (Citrate hydro-lyase)	ACON_HUMAN		NP	5079300	4410100	3566700	3684300	859130	1202600	337300	769240	4185100	792068
P05067	Amyloid-beta precursor protein (APP) (ABPP) (APPI) (Alzheimer disease amyloid protein) (Amyloid precursor protein) (Amyloid-beta A4 protein) (Cerebral vascular amyloid peptide) (CVAP) (PreA4) (Protease nexin-II) (PN-II) [Cleaved into: N-APP; Soluble APP-alpha (S-APP-alpha); Soluble APP-beta (S-APP-beta); C99 (Beta-secretase C-terminal fragment) (Beta-CTF); Amyloid-beta protein 42 (Abeta42) (Beta-…	A4_HUMAN		SP+	18305000	9590100	16802000	12738000	513740	1918100	486580	1477600	14358775	1099005
Q14152	Eukaryotic translation initiation factor 3 subunit A (eIF3a) (Eukaryotic translation initiation factor 3 subunit 10) (eIF-3-theta) (eIF3 p167) (eIF3 p180) (eIF3 p185)	EIF3A_HUMAN		NP	1027700	889790	1208000	1076300	29436	63937	51776	270640	1.05045e+06	103947
Q05682	Caldesmon (CDM)	CALD1_HUMAN		NP	132360	202290	931450	551490	1269100	3419300	592400	2938700	454398	2054875
Q9BWS9	Chitinase domain-containing protein 1 (Stabilin-1-interacting chitinase-like protein) (SI-CLP)	CHID1_HUMAN		SP+	10377000	5736200	11344000	11110000	111930	103150	10864	68977	9641800	73730.2
P22234	Multifunctional protein ADE2 [Includes: Phosphoribosylaminoimidazole-succinocarboxamide synthase (EC 6.3.2.6) (SAICAR synthetase); Phosphoribosylaminoimidazole carboxylase (EC 4.1.1.21) (AIR carboxylase) (AIRC)]	PUR6_HUMAN		NP	17999000	17741000	14898000	13361000	2690500	4539500	724650	4186900	15999750	3.03539e+06
Q99832	T-complex protein 1 subunit eta (TCP-1-eta) (CCT-eta) (HIV-1 Nef-interacting protein) [Cleaved into: T-complex protein 1 subunit eta, N-terminally processed]	TCPH_HUMAN	x	NP	3758600	3794200	2708500	2200200	514150	835620	262630	1394600	3115375	751750
P50991	T-complex protein 1 subunit delta (TCP-1-delta) (CCT-delta) (Stimulator of TAR RNA-binding)	TCPD_HUMAN	x	NP	4331100	4582000	2836200	2082000	713180	1202500	371610	1875900	3457825	1.0408e+06
Q9Y617	Phosphoserine aminotransferase (EC 2.6.1.52) (Phosphohydroxythreonine aminotransferase) (PSAT)	SERC_HUMAN		NP	43635000	25528000	30693000	28043000	17286000	11136000	9616800	13843000	31974750	12970450
P40926	Malate dehydrogenase, mitochondrial (EC 1.1.1.37)	MDHM_HUMAN	x	SP-	47271000	45654000	41340000	36844000	78737000	72289000	54499000	123870000	42777250	82348750
P26927	Hepatocyte growth factor-like protein (Macrophage stimulatory protein) (Macrophage-stimulating protein) (MSP) [Cleaved into: Hepatocyte growth factor-like protein alpha chain; Hepatocyte growth factor-like protein beta chain]	HGFL_HUMAN		SP+	6092000	2471100	4562200	4273400	114910	264180	58955	323340	4349675	190346
Q10471	Polypeptide N-acetylgalactosaminyltransferase 2 (EC 2.4.1.41) (Polypeptide GalNAc transferase 2) (GalNAc-T2) (pp-GaNTase 2) (Protein-UDP acetylgalactosaminyltransferase 2) (UDP-GalNAc:polypeptide N-acetylgalactosaminyltransferase 2) [Cleaved into: Polypeptide N-acetylgalactosaminyltransferase 2 soluble form]	GALT2_HUMAN		SP+	2631500	1186900	4370000	4761900	379490	459250	159230	778710	3237575	444170
P04003	C4b-binding protein alpha chain (C4bp) (Proline-rich protein) (PRP)	C4BPA_HUMAN		NP	9188400	3270500	14080000	17461000	574260	4859700	639740	2830400	10999975	2226025
P07099	Epoxide hydrolase 1 (EC 3.3.2.9) (Epoxide hydratase) (Microsomal epoxide hydrolase) (mEH)	HYEP_HUMAN		SP+	104650	61239	95051	88816	3835800	6500700	4562700	7046300	87439	5486375
P07686	Beta-hexosaminidase subunit beta (EC 3.2.1.52) (Beta-N-acetylhexosaminidase subunit beta) (Hexosaminidase subunit B) (Cervical cancer proto-oncogene 7 protein) (HCC-7) (N-acetyl-beta-glucosaminidase subunit beta) [Cleaved into: Beta-hexosaminidase subunit beta chain B; Beta-hexosaminidase subunit beta chain A]	HEXB_HUMAN		SP+	10471000	8293600	10662000	10001000	2404400	2243000	1191800	6149800	9856900	2997250
P23378	Glycine dehydrogenase (decarboxylating), mitochondrial (EC 1.4.4.2) (Glycine cleavage system P protein) (Glycine decarboxylase) (Glycine dehydrogenase (aminomethyl-transferring))	GCSP_HUMAN		NP	292370	151620	605430	302770	1039200	148110	3809500	118450	338048	1278815
Q06830	Peroxiredoxin-1 (EC 1.11.1.15) (Natural killer cell-enhancing factor A) (NKEF-A) (Proliferation-associated gene protein) (PAG) (Thioredoxin peroxidase 2) (Thioredoxin-dependent peroxide reductase 2)	PRDX1_HUMAN		NP	131550000	104000000	167470000	133590000	66227000	81737000	27212000	105580000	134152500	70189000
Q9ULA0	Aspartyl aminopeptidase (EC 3.4.11.21)	DNPEP_HUMAN		NP	2460000	1112900	2662500	2343000	4143100	2555800	1458700	5371600	2144600	3382300
P53634	Dipeptidyl peptidase 1 (EC 3.4.14.1) (Cathepsin C) (Cathepsin J) (Dipeptidyl peptidase I) (DPP-I) (DPPI) (Dipeptidyl transferase) [Cleaved into: Dipeptidyl peptidase 1 exclusion domain chain (Dipeptidyl peptidase I exclusion domain chain); Dipeptidyl peptidase 1 heavy chain (Dipeptidyl peptidase I heavy chain); Dipeptidyl peptidase 1 light chain (Dipeptidyl peptidase I light chain)]	CATC_HUMAN		SP+	31187000	25517000	39615000	36574000	391470	697270	453930	2785500	33223250	1.08204e+06
P34897	Serine hydroxymethyltransferase, mitochondrial (SHMT) (EC 2.1.2.1) (Glycine hydroxymethyltransferase) (Serine methylase)	GLYM_HUMAN	x	NP	10073000	6033100	9297300	8797800	1322300	1614800	699300	1334100	8550300	1242625
Q06210	Glutamine--fructose-6-phosphate aminotransferase [isomerizing] 1 (EC 2.6.1.16) (D-fructose-6-phosphate amidotransferase 1) (Glutamine:fructose-6-phosphate amidotransferase 1) (GFAT 1) (GFAT1) (Hexosephosphate aminotransferase 1)	GFPT1_HUMAN		NP	3393500	2418600	2043400	2024500	534520	863360	178250	1026500	2470000	650658
P54136	Arginine--tRNA ligase, cytoplasmic (EC 6.1.1.19) (Arginyl-tRNA synthetase) (ArgRS)	SYRC_HUMAN		NP	933300	629090	1396300	2129900	424280	624520	302250	860490	1.27215e+06	552885
P04179	Superoxide dismutase [Mn], mitochondrial (EC 1.15.1.1)	SODM_HUMAN		NP	92991000	94682000	82712000	69551000	483860000	512630000	152240000	928870000	84984000	519400000
P49189	4-trimethylaminobutyraldehyde dehydrogenase (TMABADH) (EC 1.2.1.47) (Aldehyde dehydrogenase E3 isozyme) (Aldehyde dehydrogenase family 9 member A1) (EC 1.2.1.3) (Gamma-aminobutyraldehyde dehydrogenase) (EC 1.2.1.19) (R-aminobutyraldehyde dehydrogenase) [Cleaved into: 4-trimethylaminobutyraldehyde dehydrogenase, N-terminally processed]	AL9A1_HUMAN		NP	396540	306990	466660	374790	6129800	5482300	2592500	6118600	386245	5080800
P32929	Cystathionine gamma-lyase (EC 4.4.1.1) (Cysteine-protein sulfhydrase) (Gamma-cystathionase)	CGL_HUMAN		NP	1349700	1421900	778970	677820	15131000	16875000	6813900	17453000	1.0571e+06	14068225
P49419	Alpha-aminoadipic semialdehyde dehydrogenase (Alpha-AASA dehydrogenase) (EC 1.2.1.31) (Aldehyde dehydrogenase family 7 member A1) (EC 1.2.1.3) (Antiquitin-1) (Betaine aldehyde dehydrogenase) (EC 1.2.1.8) (Delta1-piperideine-6-carboxylate dehydrogenase) (P6c dehydrogenase)	AL7A1_HUMAN		NP	2108200	1395600	2406800	2327500	3700500	6947700	2663900	4944400	2059525	4564125
Q15046	Lysine--tRNA ligase (EC 2.7.7.-) (EC 6.1.1.6) (Lysyl-tRNA synthetase) (LysRS)	SYK_HUMAN		NP	2014600	1429700	2010000	2264700	878130	1918300	656800	2356500	1929750	1.45243e+06
P31946	14-3-3 protein beta/alpha (Protein 1054) (Protein kinase C inhibitor protein 1) (KCIP-1) [Cleaved into: 14-3-3 protein beta/alpha, N-terminally processed]	1433B_HUMAN	x	NP	8256200	20860000	62384000	56004000	14669000	17769000	5535200	28218000	36876050	16547800
Q99536	Synaptic vesicle membrane protein VAT-1 homolog (EC 1.-.-.-)	VAT1_HUMAN		NP	27969000	18267000	28648000	27352000	500620	563270	173580	1886800	25559000	781068
P22102	Trifunctional purine biosynthetic protein adenosine-3 [Includes: Phosphoribosylamine--glycine ligase (EC 6.3.4.13) (Glycinamide ribonucleotide synthetase) (GARS) (Phosphoribosylglycinamide synthetase); Phosphoribosylformylglycinamidine cyclo-ligase (EC 6.3.3.1) (AIR synthase) (AIRS) (Phosphoribosyl-aminoimidazole synthetase); Phosphoribosylglycinamide formyltransferase (EC 2.1.2.2) (5'-phosphorib…	PUR2_HUMAN		NP	876690	466260	795690	822070	275950	819460	154610	800210	740178	512558
P46952	3-hydroxyanthranilate 3,4-dioxygenase (EC 1.13.11.6) (3-hydroxyanthranilate oxygenase) (3-HAO) (h3HAO) (3-hydroxyanthranilic acid dioxygenase) (HAD)	3HAO_HUMAN		NP	132970	164570	49838	59188	13623000	16265000	8896900	19351000	101642	14533975
P05455	Lupus La protein (La autoantigen) (La ribonucleoprotein) (Sjoegren syndrome type B antigen) (SS-B)	LA_HUMAN	x	NP	3106700	5074000	9243700	8310800	649070	739760	274900	1785000	6433800	862182
O60218	Aldo-keto reductase family 1 member B10 (EC 1.1.1.300) (EC 1.1.1.54) (ARL-1) (Aldose reductase-like) (Aldose reductase-related protein) (ARP) (hARP) (Small intestine reductase) (SI reductase)	AK1BA_HUMAN		NP	40359000	32195000	12255000	9856600	493050	3092600	11130	106630	23666400	925852
P00491	Purine nucleoside phosphorylase (PNP) (EC 2.4.2.1) (Inosine phosphorylase) (Inosine-guanosine phosphorylase)	PNPH_HUMAN		NP	11276000	8346900	9048400	6085700	12065000	11916000	5054300	9446100	8689250	9620350
P05154	Plasma serine protease inhibitor (Acrosomal serine protease inhibitor) (Plasminogen activator inhibitor 3) (PAI-3) (PAI3) (Protein C inhibitor) (PCI) (Serpin A5)	IPSP_HUMAN		SP+	109320000	34029000	256200000	271300000	202740	797240	171550	267190	167712250	359680
P29622	Kallistatin (Kallikrein inhibitor) (Peptidase inhibitor 4) (PI-4) (Serpin A4)	KAIN_HUMAN		SP+	10696000	5087500	31517000	33721000	1238200	2459400	1159200	2281800	20255375	1784650
P51687	Sulfite oxidase, mitochondrial (EC 1.8.3.1)	SUOX_HUMAN		SP-	54038	49777	226460	26049	4534900	4124900	1804200	4950200	89081	3853550
Q86TX2	Acyl-coenzyme A thioesterase 1 (Acyl-CoA thioesterase 1) (EC 3.1.2.2) (CTE-I) (CTE-Ib) (Inducible cytosolic acyl-coenzyme A thioester hydrolase) (Long chain acyl-CoA thioester hydrolase) (Long chain acyl-CoA hydrolase)	ACOT1_HUMAN		NP	4637300	1775800	6428700	5654800	6017500	4458600	1750200	5766200	4624150	4498125
Q99988	Growth/differentiation factor 15 (GDF-15) (Macrophage inhibitory cytokine 1) (MIC-1) (NSAID-activated gene 1 protein) (NAG-1) (NSAID-regulated gene 1 protein) (NRG-1) (Placental TGF-beta) (Placental bone morphogenetic protein) (Prostate differentiation factor)	GDF15_HUMAN		SP+	124540000	39969000	76499000	60393000	581630	1061300	331040	1714600	75350250	922142
Q9NQR4	Omega-amidase NIT2 (EC 3.5.1.3) (Nitrilase homolog 2)	NIT2_HUMAN		SP-	217230	607760	895770	490260	13862000	13704000	5793700	9584600	552755	10736075
Q14118	Dystroglycan (Dystrophin-associated glycoprotein 1) [Cleaved into: Alpha-dystroglycan (Alpha-DG); Beta-dystroglycan (Beta-DG)]	DAG1_HUMAN		SP+	7523000	3596800	11341000	12698000	107300	154780	69579	387890	8789700	179887
P06865	Beta-hexosaminidase subunit alpha (EC 3.2.1.52) (Beta-N-acetylhexosaminidase subunit alpha) (Hexosaminidase subunit A) (N-acetyl-beta-glucosaminidase subunit alpha)	HEXA_HUMAN		SP+	14671000	10025000	12797000	12326000	1466700	1354900	798060	3450000	12454750	1767415
Q12931	Heat shock protein 75 kDa, mitochondrial (HSP 75) (TNFR-associated protein 1) (Tumor necrosis factor type 1 receptor-associated protein) (TRAP-1)	TRAP1_HUMAN		SP+	2919100	3381500	3209700	3021400	564340	782480	76271	636600	3132925	514923
Q15084	Protein disulfide-isomerase A6 (EC 5.3.4.1) (Endoplasmic reticulum protein 5) (ER protein 5) (ERp5) (Protein disulfide isomerase P5) (Thioredoxin domain-containing protein 7)	PDIA6_HUMAN		SP+	43814000	43600000	34072000	22672000	9853100	24602000	4555500	24881000	36039500	15972900
Q15262	Receptor-type tyrosine-protein phosphatase kappa (Protein-tyrosine phosphatase kappa) (R-PTP-kappa) (EC 3.1.3.48)	PTPRK_HUMAN		SP+	3787000	1298800	6965500	6089900	42535	94904	17704	45121	4535300	50066
Q92598	Heat shock protein 105 kDa (Antigen NY-CO-25) (Heat shock 110 kDa protein)	HS105_HUMAN	x	NP	1354100	825070	919550	639450	505960	525810	273990	724520	934542	507570
Q9ULV4	Coronin-1C (Coronin-3) (hCRNN4)	COR1C_HUMAN		NP	11149000	6564900	10246000	9346100	1007200	2459400	697650	1767100	9326500	1.48284e+06
P12081	Histidine--tRNA ligase, cytoplasmic (EC 6.1.1.21) (Histidyl-tRNA synthetase) (HisRS)	SYHC_HUMAN	x	NP	2894800	2763700	2661100	1305300	927400	1075200	369110	1111100	2406225	870702
O00748	Cocaine esterase (EC 3.1.1.84) (Carboxylesterase 2) (CE-2) (hCE-2) (EC 3.1.1.1) (Methylumbelliferyl-acetate deacetylase 2) (EC 3.1.1.56)	EST2_HUMAN		SP+	1186700	1271000	1012700	1120800	7980900	14689000	6461900	9279500	1147800	9602825
P40925	Malate dehydrogenase, cytoplasmic (EC 1.1.1.37) (Cytosolic malate dehydrogenase) (Diiodophenylpyruvate reductase) (EC 1.1.1.96)	MDHC_HUMAN		NP	63620000	30043000	48144000	45231000	46004000	43525000	18259000	40631000	46759500	37104750
Q13510	Acid ceramidase (AC) (ACDase) (Acid CDase) (EC 3.5.1.23) (Acylsphingosine deacylase) (N-acylethanolamine hydrolase ASAH1) (EC 3.5.1.-) (N-acylsphingosine amidohydrolase) (Putative 32 kDa heart protein) (PHP32) [Cleaved into: Acid ceramidase subunit alpha; Acid ceramidase subunit beta]	ASAH1_HUMAN		SP+	11398000	4417000	4305100	4102400	844470	1227200	296430	4394100	6055625	1690550
Q9BQT9	Calsyntenin-3 (Alcadein-beta) (Alc-beta)	CSTN3_HUMAN	x	SP+	7531000	2474700	9028400	8776100	31538	208150	2645.6	118630	6952550	90240.9
Q9NNW7	Thioredoxin reductase 2, mitochondrial (EC 1.8.1.9) (Selenoprotein Z) (SelZ) (TR-beta) (Thioredoxin reductase TR3)	TRXR2_HUMAN		NP	287840	229780	148410	269240	4886800	4193200	3068100	6616400	233818	4691125
Q99460	26S proteasome non-ATPase regulatory subunit 1 (26S proteasome regulatory subunit RPN2) (26S proteasome regulatory subunit S1) (26S proteasome subunit p112)	PSMD1_HUMAN		NP	1056200	762960	715260	679280	649230	1092600	281280	1464000	803425	871778
Q9NZ08	Endoplasmic reticulum aminopeptidase 1 (EC 3.4.11.-) (ARTS-1) (Adipocyte-derived leucine aminopeptidase) (A-LAP) (Aminopeptidase PILS) (Puromycin-insensitive leucyl-specific aminopeptidase) (PILS-AP) (Type 1 tumor necrosis factor receptor shedding aminopeptidase regulator)	ERAP1_HUMAN		SP+	1267600	860290	558260	498180	171430	897330	79220	765280	796082	478315
P78417	Glutathione S-transferase omega-1 (GSTO-1) (EC 2.5.1.18) (Glutathione S-transferase omega 1-1) (GSTO 1-1) (Glutathione-dependent dehydroascorbate reductase) (EC 1.8.5.1) (Monomethylarsonic acid reductase) (MMA(V) reductase) (EC 1.20.4.2) (S-(Phenacyl)glutathione reductase) (SPG-R)	GSTO1_HUMAN		NP	26361000	21879000	19993000	15709000	24003000	21607000	11097000	34113000	20985500	22705000
Q15436	Protein transport protein Sec23A (hSec23A) (SEC23-related protein A)	SC23A_HUMAN	x	SP-	908070	530700	121730	89723	1223500	1797100	564040	2524500	412556	1527285
P18669	Phosphoglycerate mutase 1 (EC 5.4.2.11) (EC 5.4.2.4) (BPG-dependent PGAM 1) (Phosphoglycerate mutase isozyme B) (PGAM-B)	PGAM1_HUMAN	x	NP	80419000	56982000	68811000	66842000	28637000	35671000	11598000	32370000	68263500	27069000
P35221	Catenin alpha-1 (Alpha E-catenin) (Cadherin-associated protein) (Renal carcinoma antigen NY-REN-13)	CTNA1_HUMAN	x	NP	1050400	691690	433130	422070	138710	586650	78834	960060	649322	441064
Q9NTK5	Obg-like ATPase 1 (DNA damage-regulated overexpressed in cancer 45) (DOC45) (GTP-binding protein 9)	OLA1_HUMAN	x	NP	8984800	6379700	11039000	10124000	546700	882530	197080	1139000	9131875	691328
O15144	Actin-related protein 2/3 complex subunit 2 (Arp2/3 complex 34 kDa subunit) (p34-ARC)	ARPC2_HUMAN	x	NP	6527700	5033700	5497000	4774400	2870800	4596800	1219600	6364200	5458200	3762850
Q8N0X4	Citramalyl-CoA lyase, mitochondrial (EC 4.1.3.25) (Beta-methylmalate synthase) (EC 2.3.3.-) (Citrate lyase subunit beta-like protein) (Citrate lyase beta-like) (Malate synthase) (EC 2.3.3.9)	CLYBL_HUMAN		SP+	449560	536740	230770	74186	4425800	2705900	3548900	7771600	322814	4613050
P12955	Xaa-Pro dipeptidase (X-Pro dipeptidase) (EC 3.4.13.9) (Imidodipeptidase) (Peptidase D) (Proline dipeptidase) (Prolidase)	PEPD_HUMAN		NP	6836400	6953300	6551100	6378500	3536900	1966300	1058100	3564600	6679825	2531475
P09525	Annexin A4 (35-beta calcimedin) (Annexin IV) (Annexin-4) (Carbohydrate-binding protein p33/p41) (Chromobindin-4) (Endonexin I) (Lipocortin IV) (P32.5) (PP4-X) (Placental anticoagulant protein II) (PAP-II) (Protein II)	ANXA4_HUMAN	x	NP	26439000	6665900	21160000	18167000	49641	151360	19255	312530	18107975	133196
Q99497	Protein/nucleic acid deglycase DJ-1 (EC 3.1.2.-) (EC 3.5.1.-) (EC 3.5.1.124) (Maillard deglycase) (Oncogene DJ1) (Parkinson disease protein 7) (Parkinsonism-associated deglycase) (Protein DJ-1) (DJ-1)	PARK7_HUMAN	x	NP	62289000	50117000	61860000	49572000	24804000	30757000	12533000	34652000	55959500	25686500
Q9Y266	Nuclear migration protein nudC (Nuclear distribution protein C homolog)	NUDC_HUMAN	x	NP	11311000	10333000	12452000	9548400	1231100	994770	374650	2242800	10911100	1210830
P30740	Leukocyte elastase inhibitor (LEI) (Monocyte/neutrophil elastase inhibitor) (EI) (M/NEI) (Peptidase inhibitor 2) (PI-2) (Serpin B1)	ILEU_HUMAN		NP	6359700	6193200	6475600	6107900	7135300	8705200	2965700	17779000	6284100	9146300
P04004	Vitronectin (VN) (S-protein) (Serum-spreading factor) (V75) [Cleaved into: Vitronectin V65 subunit; Vitronectin V10 subunit; Somatomedin-B]	VTNC_HUMAN		SP+	29242000	13306000	105920000	130850000	2082500	8401100	4416100	18107000	69829500	8251675
P25311	Zinc-alpha-2-glycoprotein (Zn-alpha-2-GP) (Zn-alpha-2-glycoprotein)	ZA2G_HUMAN		SP+	66323000	32908000	39488000	40487000	18033000	15125000	17939000	35647000	44801500	21686000
P35237	Serpin B6 (Cytoplasmic antiproteinase) (CAP) (Peptidase inhibitor 6) (PI-6) (Placental thrombin inhibitor)	SPB6_HUMAN		NP	4756900	4929700	2834500	2473800	2405700	2116800	1017600	5743100	3748725	2820800
Q93099	Homogentisate 1,2-dioxygenase (EC 1.13.11.5) (Homogentisate oxygenase) (Homogentisic acid oxidase) (Homogentisicase)	HGD_HUMAN		NP	3985200	3410500	2821300	3208200	16437000	21114000	13171000	22364000	3356300	18271500
Q96HE7	ERO1-like protein alpha (ERO1-L) (ERO1-L-alpha) (EC 1.8.4.-) (Endoplasmic oxidoreductin-1-like protein) (Endoplasmic reticulum oxidoreductase alpha) (Oxidoreductin-1-L-alpha)	ERO1A_HUMAN		SP+	7651800	6492800	3047600	2374100	904050	1923500	262860	1354000	4891575	1.1111e+06
O14841	5-oxoprolinase (EC 3.5.2.9) (5-oxo-L-prolinase) (5-OPase) (Pyroglutamase)	OPLA_HUMAN		NP	229460	169930	191310	243600	497150	574140	202710	425230	208575	424808
P11766	Alcohol dehydrogenase class-3 (EC 1.1.1.1) (Alcohol dehydrogenase 5) (Alcohol dehydrogenase class chi chain) (Alcohol dehydrogenase class-III) (Glutathione-dependent formaldehyde dehydrogenase) (FALDH) (FDH) (GSH-FDH) (EC 1.1.1.-) (S-(hydroxymethyl)glutathione dehydrogenase) (EC 1.1.1.284)	ADHX_HUMAN		NP	4616200	3347900	7395500	6502500	7398300	10790000	3429300	6368700	5465525	6996575
Q9UBQ7	Glyoxylate reductase/hydroxypyruvate reductase (EC 1.1.1.79) (EC 1.1.1.81)	GRHPR_HUMAN		NP	1893700	2133800	1578000	1808100	9480700	23583000	5465900	16931000	1853400	13865150
P09651	Heterogeneous nuclear ribonucleoprotein A1 (hnRNP A1) (Helix-destabilizing protein) (Single-strand RNA-binding protein) (hnRNP core protein A1) [Cleaved into: Heterogeneous nuclear ribonucleoprotein A1, N-terminally processed]	ROA1_HUMAN	x	NP	11264000	19948000	20645000	19460000	4037500	6470200	1259100	11511000	17829250	5819450
P49748	Very long-chain specific acyl-CoA dehydrogenase, mitochondrial (VLCAD) (EC 1.3.8.9)	ACADV_HUMAN		NP	491390	599140	939050	793490	924520	1105600	558030	1605200	705768	1.04834e+06
Q16836	Hydroxyacyl-coenzyme A dehydrogenase, mitochondrial (HCDH) (EC 1.1.1.35) (Medium and short-chain L-3-hydroxyacyl-coenzyme A dehydrogenase) (Short-chain 3-hydroxyacyl-CoA dehydrogenase)	HCDH_HUMAN		NP	2243300	1672800	3001400	2386600	85797000	44356000	46671000	214210000	2326025	97758500
Q16555	Dihydropyrimidinase-related protein 2 (DRP-2) (Collapsin response mediator protein 2) (CRMP-2) (N2A3) (Unc-33-like phosphoprotein 2) (ULIP-2)	DPYL2_HUMAN	x	NP	3126800	2247300	5351600	6307800	423700	327140	66642	927970	4258375	436363
P60842	Eukaryotic initiation factor 4A-I (eIF-4A-I) (eIF4A-I) (EC 3.6.4.13) (ATP-dependent RNA helicase eIF4A-1)	IF4A1_HUMAN	x	SP-	12589000	8621400	14419000	14706000	1640400	3030100	1335800	3343300	12583850	2337400
P35606	Coatomer subunit beta' (Beta'-coat protein) (Beta'-COP) (p102)	COPB2_HUMAN	x	NP	2085900	1319300	1392700	1488500	256580	565880	149430	647880	1571600	404942
P28332	Alcohol dehydrogenase 6 (EC 1.1.1.1)	ADH6_HUMAN		SP-	193430	206330	669640	426390	26178000	42314000	16309000	25903000	373948	27676000
P30084	Enoyl-CoA hydratase, mitochondrial (EC 4.2.1.17) (Enoyl-CoA hydratase 1) (Short-chain enoyl-CoA hydratase) (SCEH)	ECHM_HUMAN		SP-	11094000	11339000	15490000	15961000	22044000	27119000	5672700	22856000	13471000	19422925
P22307	Non-specific lipid-transfer protein (NSL-TP) (EC 2.3.1.176) (Propanoyl-CoA C-acyltransferase) (SCP-chi) (SCPX) (Sterol carrier protein 2) (SCP-2) (Sterol carrier protein X) (SCP-X)	NLTP_HUMAN		NP	207410	318360	580870	531690	2014000	3268600	601960	1241000	409582	1781390
P19022	Cadherin-2 (CDw325) (Neural cadherin) (N-cadherin) (CD antigen CD325)	CADH2_HUMAN	x	SP+	4826200	2454400	8190600	7099200	528060	1224800	461780	634960	5642600	712400
P45954	Short/branched chain specific acyl-CoA dehydrogenase, mitochondrial (SBCAD) (EC 1.3.8.5) (2-methyl branched chain acyl-CoA dehydrogenase) (2-MEBCAD) (2-methylbutyryl-coenzyme A dehydrogenase) (2-methylbutyryl-CoA dehydrogenase)	ACDSB_HUMAN		NP	2373800	2730900	3593200	3603900	7680700	4259800	5849300	8144400	3075450	6483550
P31040	Succinate dehydrogenase [ubiquinone] flavoprotein subunit, mitochondrial (EC 1.3.5.1) (Flavoprotein subunit of complex II) (Fp)	SDHA_HUMAN		SP+	1467800	1019500	1245600	1357200	2317700	2683300	847600	2286000	1272525	2033650
Q14914	Prostaglandin reductase 1 (PRG-1) (EC 1.3.1.-) (15-oxoprostaglandin 13-reductase) (EC 1.3.1.48) (NADP-dependent leukotriene B4 12-hydroxydehydrogenase) (EC 1.3.1.74)	PTGR1_HUMAN		NP	4149000	3704600	1791900	1073700	54410000	47293000	19389000	24868000	2679800	36490000
Q9UHG3	Prenylcysteine oxidase 1 (EC 1.8.3.5) (Prenylcysteine lyase)	PCYOX_HUMAN		SP+	4669800	1988800	10781000	12848000	212420	251200	72917	741490	7571900	319507
P04278	Sex hormone-binding globulin (SHBG) (Sex steroid-binding protein) (SBP) (Testis-specific androgen-binding protein) (ABP) (Testosterone-estradiol-binding globulin) (TeBG) (Testosterone-estrogen-binding globulin)	SHBG_HUMAN		SP+	16367000	7631600	5224500	5071100	111830	120900	110250	200810	8573550	135948
Q9UIJ7	GTP:AMP phosphotransferase AK3, mitochondrial (EC 2.7.4.10) (Adenylate kinase 3) (AK 3) (Adenylate kinase 3 alpha-like 1)	KAD3_HUMAN		SP-	9496500	9437800	9611900	8716900	7581700	6700700	3688900	12580000	9315775	7637825
P22392	Nucleoside diphosphate kinase B (NDK B) (NDP kinase B) (EC 2.7.4.6) (C-myc purine-binding transcription factor PUF) (Histidine protein kinase NDKB) (EC 2.7.13.3) (nm23-H2)	NDKB_HUMAN	x	NP	120260000	91972000	102730000	79255000	20141000	21889000	8534200	24572000	98554250	18784050
O15067	Phosphoribosylformylglycinamidine synthase (FGAM synthase) (FGAMS) (EC 6.3.5.3) (Formylglycinamide ribonucleotide amidotransferase) (FGAR amidotransferase) (FGAR-AT) (Formylglycinamide ribotide amidotransferase)	PUR4_HUMAN		NP	1558800	1054700	1231800	1327600	115980	100800	63206	135720	1293225	103926
P07225	Vitamin K-dependent protein S	PROS_HUMAN		SP+	10579000	5185600	20832000	20864000	205390	1287600	249400	768070	14365150	627615
P13489	Ribonuclease inhibitor (Placental ribonuclease inhibitor) (Placental RNase inhibitor) (Ribonuclease/angiogenin inhibitor 1) (RAI)	RINI_HUMAN		NP	3701300	2694200	4482300	4479200	1637800	2105800	548520	3294600	3839250	1896680
P27695	DNA-(apurinic or apyrimidinic site) lyase (EC 3.1.-.-) (EC 4.2.99.18) (APEX nuclease) (APEN) (Apurinic-apyrimidinic endonuclease 1) (AP endonuclease 1) (APE-1) (REF-1) (Redox factor-1) [Cleaved into: DNA-(apurinic or apyrimidinic site) lyase, mitochondrial]	APEX1_HUMAN		SP-	24359000	24459000	24213000	26160000	4857800	3614200	2005200	6411600	24797750	4222200
Q08830	Fibrinogen-like protein 1 (HP-041) (Hepassocin) (HPS) (Hepatocyte-derived fibrinogen-related protein 1) (HFREP-1) (Liver fibrinogen-related protein 1) (LFIRE-1)	FGL1_HUMAN		SP+	329400000	180050000	221690000	241280000	3577600	4201500	1870900	61209000	243105000	17714750
Q13011	Delta(3,5)-Delta(2,4)-dienoyl-CoA isomerase, mitochondrial (EC 5.3.3.-)	ECH1_HUMAN		SP-	11786000	10668000	11804000	10477000	27273000	43843000	25643000	112250000	11183750	52252250
P15907	Beta-galactoside alpha-2,6-sialyltransferase 1 (Alpha 2,6-ST 1) (EC 2.4.99.1) (B-cell antigen CD75) (CMP-N-acetylneuraminate-beta-galactosamide-alpha-2,6-sialyltransferase 1) (ST6Gal I) (ST6GalI) (Sialyltransferase 1)	SIAT1_HUMAN		SP+	41335000	17518000	25873000	31124000	120300	727520	277330	515200	28962500	410088
P23284	Peptidyl-prolyl cis-trans isomerase B (PPIase B) (EC 5.2.1.8) (CYP-S1) (Cyclophilin B) (Rotamase B) (S-cyclophilin) (SCYLP)	PPIB_HUMAN		SP+	168510000	123750000	128900000	118350000	70093000	88496000	30395000	107010000	134877500	73998500
P14314	Glucosidase 2 subunit beta (80K-H protein) (Glucosidase II subunit beta) (Protein kinase C substrate 60.1 kDa protein heavy chain) (PKCSH)	GLU2B_HUMAN		SP+	14269000	14743000	8029700	6754800	5845700	11753000	2738200	11969000	10949125	8076475
O95394	Phosphoacetylglucosamine mutase (PAGM) (EC 5.4.2.3) (Acetylglucosamine phosphomutase) (N-acetylglucosamine-phosphate mutase) (Phosphoglucomutase-3) (PGM 3)	AGM1_HUMAN		NP	4752700	3228600	3810600	3493100	584030	1837800	384700	1077600	3821250	971032
P60900	Proteasome subunit alpha type-6 (EC 3.4.25.1) (27 kDa prosomal protein) (PROS-27) (p27K) (Macropain iota chain) (Multicatalytic endopeptidase complex iota chain) (Proteasome iota chain)	PSA6_HUMAN	x	NP	15625000	12237000	13108000	12310000	14902000	12159000	5546800	20589000	13320000	13299200
P25788	Proteasome subunit alpha type-3 (EC 3.4.25.1) (Macropain subunit C8) (Multicatalytic endopeptidase complex subunit C8) (Proteasome component C8)	PSA3_HUMAN	x	NP	56276000	13830000	14454000	15495000	15532000	13862000	6090000	23940000	25013750	14856000
Q14103	Heterogeneous nuclear ribonucleoprotein D0 (hnRNP D0) (AU-rich element RNA-binding protein 1)	HNRPD_HUMAN		NP	33816000	27749000	42988000	37770000	4324100	3906700	1206800	9175800	35580750	4653350
Q06323	Proteasome activator complex subunit 1 (11S regulator complex subunit alpha) (REG-alpha) (Activator of multicatalytic protease subunit 1) (Interferon gamma up-regulated I-5111 protein) (IGUP I-5111) (Proteasome activator 28 subunit alpha) (PA28a) (PA28alpha)	PSME1_HUMAN	x	NP	21799000	21898000	35425000	34964000	8356900	12194000	2134800	12560000	28521500	8811425
Q8IWW8	Hydroxyacid-oxoacid transhydrogenase, mitochondrial (HOT) (EC 1.1.99.24) (Alcohol dehydrogenase iron-containing protein 1) (ADHFe1) (Fe-containing alcohol dehydrogenase)	HOT_HUMAN		SP-	171480	77707	127570	132770	4878000	2266000	1534800	9585700	127382	4566125
P23246	Splicing factor, proline- and glutamine-rich (100 kDa DNA-pairing protein) (hPOMp100) (DNA-binding p52/p100 complex, 100 kDa subunit) (Polypyrimidine tract-binding protein-associated-splicing factor) (PSF) (PTB-associated-splicing factor)	SFPQ_HUMAN		NP	7380400	7399300	7353900	6635300	588630	712730	205170	3324700	7192225	1.20781e+06
Q8NBS9	Thioredoxin domain-containing protein 5 (Endoplasmic reticulum resident protein 46) (ER protein 46) (ERp46) (Thioredoxin-like protein p46)	TXND5_HUMAN		SP+	14158000	10872000	11417000	8345000	5159200	7547800	1445300	9185100	11198000	5834350
P48444	Coatomer subunit delta (Archain) (Delta-coat protein) (Delta-COP)	COPD_HUMAN	x	NP	3636500	2707100	3775100	3540200	354920	604500	142870	1141200	3414725	560872
P51858	Hepatoma-derived growth factor (HDGF) (High mobility group protein 1-like 2) (HMG-1L2)	HDGF_HUMAN	x	NP	5342000	7947300	6741700	6854200	3026500	4482500	1598300	5503200	6721300	3652625
P23528	Cofilin-1 (18 kDa phosphoprotein) (p18) (Cofilin, non-muscle isoform)	COF1_HUMAN	x	SP-	63025000	56900000	116450000	97787000	25531000	54932000	10180000	59221000	83540500	37466000
Q96HC4	PDZ and LIM domain protein 5 (Enigma homolog) (Enigma-like PDZ and LIM domains protein)	PDLI5_HUMAN		NP	118180	78756	339340	159580	1443400	2778400	516070	2470100	173964	1.80199e+06
O00299	Chloride intracellular channel protein 1 (Chloride channel ABP) (Nuclear chloride ion channel 27) (NCC27) (Regulatory nuclear chloride ion channel protein) (hRNCC)	CLIC1_HUMAN	x	NP	46353000	42164000	72172000	59140000	4246100	6439800	1874700	7109700	54957250	4917575
O43776	Asparagine--tRNA ligase, cytoplasmic (EC 6.1.1.22) (Asparaginyl-tRNA synthetase) (AsnRS)	SYNC_HUMAN	x	NP	5913200	4759500	4641100	4474300	770550	1005300	436430	1130100	4947025	835595
P67936	Tropomyosin alpha-4 chain (TM30p1) (Tropomyosin-4)	TPM4_HUMAN		NP	3024200	7115900	7848300	6722100	3263400	3976100	497560	3991300	6177625	2932090
P02763	Alpha-1-acid glycoprotein 1 (AGP 1) (Orosomucoid-1) (OMD 1)	A1AG1_HUMAN		SP+	497530000	171420000	364440000	293450000	246540000	338950000	245000000	838030000	331710000	417130000
P04792	Heat shock protein beta-1 (HspB1) (28 kDa heat shock protein) (Estrogen-regulated 24 kDa protein) (Heat shock 27 kDa protein) (HSP 27) (Stress-responsive protein 27) (SRP27)	HSPB1_HUMAN		SP-	328090	414210	2972500	1015900	24512000	27736000	14023000	36648000	1182675	25729750
Q7Z4W1	L-xylulose reductase (XR) (EC 1.1.1.10) (Carbonyl reductase II) (Dicarbonyl/L-xylulose reductase) (Kidney dicarbonyl reductase) (kiDCR) (Short chain dehydrogenase/reductase family 20C member 1) (Sperm surface protein P34H)	DCXR_HUMAN		NP	6395000	7762300	5166900	6398700	45147000	86223000	21176000	56634000	6430725	52295000
P09874	Poly [ADP-ribose] polymerase 1 (PARP-1) (EC 2.4.2.30) (ADP-ribosyltransferase diphtheria toxin-like 1) (ARTD1) (DNA ADP-ribosyltransferase PARP1) (EC 2.4.2.-) (NAD(+) ADP-ribosyltransferase 1) (ADPRT 1) (Poly[ADP-ribose] synthase 1) (Protein poly-ADP-ribosyltransferase PARP1) (EC 2.4.2.-)	PARP1_HUMAN	x	NP	1178700	1242700	1046000	809090	110860	58925	55831	314180	1.06912e+06	134949
P29144	Tripeptidyl-peptidase 2 (TPP-2) (EC 3.4.14.10) (Tripeptidyl aminopeptidase) (Tripeptidyl-peptidase II) (TPP-II)	TPP2_HUMAN	x	NP	75126	297810	41313	40441	420250	492120	119190	572740	113672	401075
O00584	Ribonuclease T2 (EC 3.1.27.-) (Ribonuclease 6)	RNT2_HUMAN		SP+	31652000	46277000	29223000	24709000	457080	536790	316850	2528400	32965250	959780
P04066	Tissue alpha-L-fucosidase (EC 3.2.1.51) (Alpha-L-fucosidase I) (Alpha-L-fucoside fucohydrolase 1) (Alpha-L-fucosidase 1)	FUCO_HUMAN		SP+	7313300	3936700	6087600	5114600	1390000	1633300	627990	6206500	5613050	2.46445e+06
P02794	Ferritin heavy chain (Ferritin H subunit) (EC 1.16.3.1) (Cell proliferation-inducing gene 15 protein) [Cleaved into: Ferritin heavy chain, N-terminally processed]	FRIH_HUMAN		SP-	2510800	1633800	283150	387360	24681000	7373300	4770400	86043000	1.20378e+06	30716925
Q92820	Gamma-glutamyl hydrolase (EC 3.4.19.9) (Conjugase) (GH) (Gamma-Glu-X carboxypeptidase)	GGH_HUMAN		SP+	31765000	23310000	46365000	40298000	8929800	11254000	3836600	26104000	35434500	12531100
P63104	14-3-3 protein zeta/delta (Protein kinase C inhibitor protein 1) (KCIP-1)	1433Z_HUMAN	x	NP	12640000	25350000	66968000	56602000	30815000	34066000	11750000	37532000	40390000	28540750
P01130	Low-density lipoprotein receptor (LDL receptor)	LDLR_HUMAN		SP+	5402600	1519500	5815600	4556000	613820	427470	156810	894440	4323425	523135
P0DN79	Cystathionine beta-synthase-like protein (EC 4.2.1.22) (Beta-thionase) (Serine sulfhydrase)	CBSL_HUMAN		SP-	230550	425450	172800	166460	4062700	5902100	2730000	5501500	248815	4549075
P54578	Ubiquitin carboxyl-terminal hydrolase 14 (EC 3.4.19.12) (Deubiquitinating enzyme 14) (Ubiquitin thioesterase 14) (Ubiquitin-specific-processing protease 14)	UBP14_HUMAN	x	NP	3724200	3128900	9124100	3976700	601780	924920	251290	1536900	4988475	828722
P37802	Transgelin-2 (Epididymis tissue protein Li 7e) (SM22-alpha homolog)	TAGL2_HUMAN	x	SP-	411750	731330	602190	479190	6026400	17157000	2276500	15589000	556115	10262225
P09429	High mobility group protein B1 (High mobility group protein 1) (HMG-1)	HMGB1_HUMAN	x	NP	99513000	113860000	121170000	122860000	2670700	4456400	2523700	8115100	114350750	4441475
P45974	Ubiquitin carboxyl-terminal hydrolase 5 (EC 3.4.19.12) (Deubiquitinating enzyme 5) (Isopeptidase T) (Ubiquitin thioesterase 5) (Ubiquitin-specific-processing protease 5)	UBP5_HUMAN		NP	370320	603240	1329000	1435100	530310	702300	171190	652950	934415	514188
O00754	Lysosomal alpha-mannosidase (Laman) (EC 3.2.1.24) (Lysosomal acid alpha-mannosidase) (Mannosidase alpha class 2B member 1) (Mannosidase alpha-B) [Cleaved into: Lysosomal alpha-mannosidase A peptide; Lysosomal alpha-mannosidase B peptide; Lysosomal alpha-mannosidase C peptide; Lysosomal alpha-mannosidase D peptide; Lysosomal alpha-mannosidase E peptide]	MA2B1_HUMAN		SP+	401650	212250	202880	242280	259400	348150	77780	842680	264765	382002
P14868	Aspartate--tRNA ligase, cytoplasmic (EC 6.1.1.12) (Aspartyl-tRNA synthetase) (AspRS) (Cell proliferation-inducing gene 40 protein)	SYDC_HUMAN	x	NP	1101800	987060	1550200	1754500	569700	749460	294630	1218200	1348390	707998
P09493	Tropomyosin alpha-1 chain (Alpha-tropomyosin) (Tropomyosin-1)	TPM1_HUMAN		SP-	37874	78637	192080	179620	7040900	8676900	1832700	4006600	122053	5389275
O14818	Proteasome subunit alpha type-7 (EC 3.4.25.1) (Proteasome subunit RC6-1) (Proteasome subunit XAPC7)	PSA7_HUMAN	x	NP	17018000	13867000	16205000	13935000	18200000	15150000	7457700	25816000	15256250	16655925
P19971	Thymidine phosphorylase (TP) (EC 2.4.2.4) (Gliostatin) (Platelet-derived endothelial cell growth factor) (PD-ECGF) (TdRPase)	TYPH_HUMAN		SP-	264780	199240	462320	223720	2307000	4817400	827690	5139200	287515	3.27282e+06
Q96I99	Succinate--CoA ligase [GDP-forming] subunit beta, mitochondrial (EC 6.2.1.4) (GTP-specific succinyl-CoA synthetase subunit beta) (G-SCS) (GTPSCS) (Succinyl-CoA synthetase beta-G chain) (SCS-betaG)	SUCB2_HUMAN		NP	496160	863170	799540	620520	2041600	4620800	1357200	3980700	694848	3000075
P49721	Proteasome subunit beta type-2 (EC 3.4.25.1) (Macropain subunit C7-I) (Multicatalytic endopeptidase complex subunit C7-I) (Proteasome component C7-I)	PSB2_HUMAN	x	NP	12284000	9773700	12314000	10675000	16656000	15850000	4622300	22122000	11261675	14812575
O94760	N(G),N(G)-dimethylarginine dimethylaminohydrolase 1 (DDAH-1) (Dimethylarginine dimethylaminohydrolase 1) (EC 3.5.3.18) (DDAHI) (Dimethylargininase-1)	DDAH1_HUMAN	x	NP	5502000	3281900	3588100	3212200	9721800	6876400	3913500	13143000	3896050	8413675
P20618	Proteasome subunit beta type-1 (EC 3.4.25.1) (Macropain subunit C5) (Multicatalytic endopeptidase complex subunit C5) (Proteasome component C5) (Proteasome gamma chain)	PSB1_HUMAN	x	NP	15911000	13404000	12018000	10605000	15470000	11753000	4991600	21612000	12984500	13456650
O75390	Citrate synthase, mitochondrial (EC 2.3.3.1) (Citrate (Si)-synthase)	CISY_HUMAN	x	NP	9997200	5720600	9740700	10115000	3617900	3576700	1019800	3100600	8893375	2828750
P05543	Thyroxine-binding globulin (Serpin A7) (T4-binding globulin)	THBG_HUMAN		SP+	22212000	14514000	74135000	73898000	131370	551360	469040	430770	46189750	395635
P22792	Carboxypeptidase N subunit 2 (Carboxypeptidase N 83 kDa chain) (Carboxypeptidase N large subunit) (Carboxypeptidase N polypeptide 2) (Carboxypeptidase N regulatory subunit)	CPN2_HUMAN		SP+	10519000	3177600	19183000	17705000	919060	1080200	967560	2504200	12646150	1367755
Q03252	Lamin-B2	LMNB2_HUMAN		NP	765060	1684500	2951200	2581200	71390	91804	9669.5	280740	1995490	113401
P48147	Prolyl endopeptidase (PE) (EC 3.4.21.26) (Post-proline cleaving enzyme)	PPCE_HUMAN	x	NP	638210	1803800	2214900	398350	229370	363470	56459	2823700	1263815	868250
P12270	Nucleoprotein TPR (Megator) (NPC-associated intranuclear protein) (Translocated promoter region protein)	TPR_HUMAN		NP	387740	459890	503700	459950	7258.4	6933.6	6849.8	92002	452820	28261
Q16719	Kynureninase (EC 3.7.1.3) (L-kynurenine hydrolase)	KYNU_HUMAN		NP	5072400	3088600	3031600	1909900	1824700	1973700	763220	2168100	3275625	1682430
P30086	Phosphatidylethanolamine-binding protein 1 (PEBP-1) (HCNPpp) (Neuropolypeptide h3) (Prostatic-binding protein) (Raf kinase inhibitor protein) (RKIP) [Cleaved into: Hippocampal cholinergic neurostimulating peptide (HCNP)]	PEBP1_HUMAN		SP-	147990000	119080000	174090000	174130000	366950000	326850000	180320000	432540000	153822500	326665000
P08833	Insulin-like growth factor-binding protein 1 (IBP-1) (IGF-binding protein 1) (IGFBP-1) (Placental protein 12) (PP12)	IBP1_HUMAN		SP+	2513500000	1819300000	1700600000	2248200000	6165600	11145000	2267200	10884000	2070400000	7615450
Q9UHX1	Poly(U)-binding-splicing factor PUF60 (60 kDa poly(U)-binding-splicing factor) (FUSE-binding protein-interacting repressor) (FBP-interacting repressor) (Ro-binding protein 1) (RoBP1) (Siah-binding protein 1) (Siah-BP1)	PUF60_HUMAN	x	NP	2307000	2319100	2916200	2797800	137340	130460	69216	356760	2585025	173444
P39060	Collagen alpha-1(XVIII) chain [Cleaved into: Endostatin; Non-collagenous domain 1 (NC1)]	COIA1_HUMAN		SP+	4515800	2831500	1048500	1566300	185450	331790	113930	633160	2490525	316082
P63241	Eukaryotic translation initiation factor 5A-1 (eIF-5A-1) (eIF-5A1) (Eukaryotic initiation factor 5A isoform 1) (eIF-5A) (Rev-binding factor) (eIF-4D)	IF5A1_HUMAN	x	NP	13762000	20697000	27071000	23378000	10460000	16226000	4239600	19476000	21227000	12600400
P07355	Annexin A2 (Annexin II) (Annexin-2) (Calpactin I heavy chain) (Calpactin-1 heavy chain) (Chromobindin-8) (Lipocortin II) (Placental anticoagulant protein IV) (PAP-IV) (Protein I) (p36)	ANXA2_HUMAN	x	SP-	4033500	2403600	2992300	2187200	211000	1671000	178920	2566200	2904150	1156780
P55884	Eukaryotic translation initiation factor 3 subunit B (eIF3b) (Eukaryotic translation initiation factor 3 subunit 9) (Prt1 homolog) (hPrt1) (eIF-3-eta) (eIF3 p110) (eIF3 p116)	EIF3B_HUMAN	x	NP	1928700	1489800	1639000	1854000	149740	531730	206320	530420	1727875	354552
O00469	Procollagen-lysine,2-oxoglutarate 5-dioxygenase 2 (EC 1.14.11.4) (Lysyl hydroxylase 2) (LH2)	PLOD2_HUMAN		SP+	977650	551700	263870	112580	550770	2029700	286450	592770	476450	864922
P63244	Receptor of activated protein C kinase 1 (Cell proliferation-inducing gene 21 protein) (Guanine nucleotide-binding protein subunit beta-2-like 1) (Guanine nucleotide-binding protein subunit beta-like protein 12.3) (Human lung cancer oncogene 7 protein) (HLC-7) (Receptor for activated C kinase) (Small ribosomal subunit protein RACK1) [Cleaved into: Receptor of activated protein C kinase 1, N-termi…	RACK1_HUMAN	x	NP	6322700	4118300	8190900	9162700	2005700	2380900	1162300	3475700	6948650	2256150
P25325	3-mercaptopyruvate sulfurtransferase (MST) (EC 2.8.1.2)	THTM_HUMAN		SP-	1236300	536860	1342200	1657100	12440000	14673000	4901700	15153000	1193115	11791925
P47897	Glutamine--tRNA ligase (EC 6.1.1.18) (Glutaminyl-tRNA synthetase) (GlnRS)	SYQ_HUMAN		NP	692680	648680	1396600	1411700	140450	304250	76196	262840	1037415	195934
P07910	Heterogeneous nuclear ribonucleoproteins C1/C2 (hnRNP C1/C2)	HNRPC_HUMAN		NP	4005900	7170600	10306000	11546000	2575700	2454100	1012000	9768000	8257125	3952450
P06748	Nucleophosmin (NPM) (Nucleolar phosphoprotein B23) (Nucleolar protein NO38) (Numatrin)	NPM_HUMAN	x	SP-	21732000	21853000	40639000	28461000	5013300	10532000	4421600	16836000	28171250	9200725
Q9H0W9	Ester hydrolase C11orf54 (EC 3.1.-.-)	CK054_HUMAN		NP	5996600	5043700	5848000	5803900	9775800	12571000	5981000	15955000	5673050	11070700
P48735	Isocitrate dehydrogenase [NADP], mitochondrial (IDH) (EC 1.1.1.42) (ICD-M) (IDP) (NADP(+)-specific ICDH) (Oxalosuccinate decarboxylase)	IDHP_HUMAN	x	NP	1386800	895040	1379000	1919100	1619900	861450	303380	790190	1394985	893730
P61981	14-3-3 protein gamma (Protein kinase C inhibitor protein 1) (KCIP-1) [Cleaved into: 14-3-3 protein gamma, N-terminally processed]	1433G_HUMAN	x	NP	12032000	20247000	31258000	29631000	15770000	15578000	6203900	20415000	23292000	14491725
P13716	Delta-aminolevulinic acid dehydratase (ALADH) (EC 4.2.1.24) (Porphobilinogen synthase)	HEM2_HUMAN		SP-	1100200	952160	1457900	1148500	16456000	15097000	6907100	15733000	1164690	13548275
Q02218	2-oxoglutarate dehydrogenase, mitochondrial (EC 1.2.4.2) (2-oxoglutarate dehydrogenase complex component E1) (OGDC-E1) (Alpha-ketoglutarate dehydrogenase)	ODO1_HUMAN	x	NP	15707	10921	227310	210270	515320	712870	328630	1056500	116052	653330
Q9HC38	Glyoxalase domain-containing protein 4	GLOD4_HUMAN		SP-	11696000	9980700	9724100	8206600	5931900	4735200	2481200	6539500	9901850	4921950
Q9Y2S2	Lambda-crystallin homolog (EC 1.1.1.45) (L-gulonate 3-dehydrogenase) (Gul3DH)	CRYL1_HUMAN		SP-	1398900	1073600	980420	1042800	6824600	9662400	2558100	9044300	1123930	7022350
P12830	Cadherin-1 (CAM 120/80) (Epithelial cadherin) (E-cadherin) (Uvomorulin) (CD antigen CD324) [Cleaved into: E-Cad/CTF1; E-Cad/CTF2; E-Cad/CTF3]	CADH1_HUMAN		SP+	16448000	8251900	11419000	11253000	221800	51233	61485	600710	11842975	233807
P34913	Bifunctional epoxide hydrolase 2 [Includes: Cytosolic epoxide hydrolase 2 (CEH) (EC 3.3.2.10) (Epoxide hydratase) (Soluble epoxide hydrolase) (SEH); Lipid-phosphate phosphatase (EC 3.1.3.76)]	HYES_HUMAN		SP+	82485	159470	62539	129460	1678000	2667600	804080	2311400	108488	1865270
Q9BRK5	45 kDa calcium-binding protein (Cab45) (Stromal cell-derived factor 4) (SDF-4)	CAB45_HUMAN		SP+	3938400	3199200	13918000	10844000	548160	775680	383550	1056800	7974900	691048
O43405	Cochlin (COCH-5B2)	COCH_HUMAN	x	SP+	10236000	6658400	9849400	8613600	137390	220730	67025	103570	8839350	132179
P14866	Heterogeneous nuclear ribonucleoprotein L (hnRNP L)	HNRPL_HUMAN		NP	4998200	4706100	8337300	8438300	430320	413020	68509	1475100	6619975	596737
Q13268	Dehydrogenase/reductase SDR family member 2, mitochondrial (EC 1.1.1.-) (Dicarbonyl reductase HEP27) (Protein D) (Short chain dehydrogenase/reductase family 25C member 1)	DHRS2_HUMAN		NP	92522000	67703000	37139000	32301000	118670	152010	207310	610720	57416250	272178
P52907	F-actin-capping protein subunit alpha-1 (CapZ alpha-1)	CAZA1_HUMAN	x	NP	15968000	12410000	16152000	12085000	2253200	3766600	983180	5712800	14153750	3178945
Q9UL46	Proteasome activator complex subunit 2 (11S regulator complex subunit beta) (REG-beta) (Activator of multicatalytic protease subunit 2) (Proteasome activator 28 subunit beta) (PA28b) (PA28beta)	PSME2_HUMAN	x	NP	28718000	23194000	37663000	30823000	6068400	11955000	1907100	13424000	30099500	8338625
P04217	Alpha-1B-glycoprotein (Alpha-1-B glycoprotein)	A1BG_HUMAN		SP+	39752000	20404000	46296000	50689000	12207000	27081000	9191700	35923000	39285250	21100675
O00462	Beta-mannosidase (EC 3.2.1.25) (Lysosomal beta A mannosidase) (Mannanase) (Mannase)	MANBA_HUMAN		SP+	3002000	1491800	3180400	2723000	80955	79594	39120	132330	2599300	82999.8
P07737	Profilin-1 (Epididymis tissue protein Li 184a) (Profilin I)	PROF1_HUMAN		NP	97514000	103300000	142880000	120980000	56469000	90279000	24943000	86851000	116168500	64635500
P09972	Fructose-bisphosphate aldolase C (EC 4.1.2.13) (Brain-type aldolase)	ALDOC_HUMAN		NP	23946000	17206000	15553000	14563000	1895100	2935600	533160	4004400	17817000	2342065
P30837	Aldehyde dehydrogenase X, mitochondrial (EC 1.2.1.3) (Aldehyde dehydrogenase 5) (Aldehyde dehydrogenase family 1 member B1)	AL1B1_HUMAN		SP-	1356700	855870	1886500	1644100	2820600	1072700	788900	372110	1.43579e+06	1.26358e+06
P42704	Leucine-rich PPR motif-containing protein, mitochondrial (130 kDa leucine-rich protein) (LRP 130) (GP130)	LPPRC_HUMAN		SP+	97180	156240	211340	147200	162750	127030	28803	13007	152990	82897.5
P46060	Ran GTPase-activating protein 1 (RanGAP1)	RAGP1_HUMAN		NP	764640	1521100	1926100	1583500	93200	257410	44413	314710	1448835	177433
Q00266	S-adenosylmethionine synthase isoform type-1 (AdoMet synthase 1) (EC 2.5.1.6) (Methionine adenosyltransferase 1) (MAT 1) (Methionine adenosyltransferase I/III) (MAT-I/III)	METK1_HUMAN		NP	4855400	1831800	6917600	7538700	8732700	12132000	4902700	18004000	5285875	10942850
Q06520	Bile salt sulfotransferase (EC 2.8.2.14) (Dehydroepiandrosterone sulfotransferase) (DHEA-ST) (Hydroxysteroid Sulfotransferase) (HST) (ST2) (ST2A3) (Sulfotransferase 2A1) (ST2A1)	ST2A1_HUMAN		NP	4611300	3103300	4013200	4722000	15621000	19382000	2376600	13216000	4112450	12648900
Q12905	Interleukin enhancer-binding factor 2 (Nuclear factor of activated T-cells 45 kDa)	ILF2_HUMAN		NP	11729000	9964500	10975000	10418000	1042200	1157700	376440	2910900	10771625	1371810
Q9UK55	Protein Z-dependent protease inhibitor (PZ-dependent protease inhibitor) (PZI) (Serpin A10)	ZPI_HUMAN		SP+	3773100	1815300	6308000	5542000	28978	257610	48132	258980	4359600	148425
P35914	Hydroxymethylglutaryl-CoA lyase, mitochondrial (HL) (HMG-CoA lyase) (EC 4.1.3.4) (3-hydroxy-3-methylglutarate-CoA lyase)	HMGCL_HUMAN		NP	121960	112130	288220	508470	8801500	8105300	2652600	8867400	257695	7106700
O00151	PDZ and LIM domain protein 1 (C-terminal LIM domain protein 1) (Elfin) (LIM domain protein CLP-36)	PDLI1_HUMAN		NP	1829000	2366600	11370000	10156000	3331800	4144300	815850	3414900	6430400	2.92671e+06
P32119	Peroxiredoxin-2 (EC 1.11.1.15) (Natural killer cell-enhancing factor B) (NKEF-B) (PRP) (Thiol-specific antioxidant protein) (TSA) (Thioredoxin peroxidase 1) (Thioredoxin-dependent peroxide reductase 1)	PRDX2_HUMAN		NP	27476000	29475000	32349000	28837000	18645000	24090000	7718100	30146000	29534250	20149775
P28331	NADH-ubiquinone oxidoreductase 75 kDa subunit, mitochondrial (EC 1.6.99.3) (EC 7.1.1.2) (Complex I-75kD) (CI-75kD)	NDUS1_HUMAN		NP	441990	271140	503620	425370	355320	877440	249600	1188500	410530	667715
P49589	Cysteine--tRNA ligase, cytoplasmic (EC 6.1.1.16) (Cysteinyl-tRNA synthetase) (CysRS)	SYCC_HUMAN		NP	865840	739850	699440	546520	226680	439360	113640	407760	712912	296860
P36776	Lon protease homolog, mitochondrial (EC 3.4.21.53) (LONHs) (Lon protease-like protein) (LONP) (Mitochondrial ATP-dependent protease Lon) (Serine protease 15)	LONM_HUMAN		SP+	555850	968480	734170	868930	322300	286610	79207	174420	781858	215634
Q96AC1	Fermitin family homolog 2 (Kindlin-2) (Mitogen-inducible gene 2 protein) (MIG-2) (Pleckstrin homology domain-containing family C member 1) (PH domain-containing family C member 1)	FERM2_HUMAN		NP	194510	128270	252800	179280	208330	1079500	139440	639900	188715	516792
Q9Y262	Eukaryotic translation initiation factor 3 subunit L (eIF3l) (Eukaryotic translation initiation factor 3 subunit 6-interacting protein) (Eukaryotic translation initiation factor 3 subunit E-interacting protein)	EIF3L_HUMAN	x	NP	2220500	1349600	2026600	1802000	97664	236280	133700	511350	1849675	244748
O75882	Attractin (DPPT-L) (Mahogany homolog)	ATRN_HUMAN		NP	2193200	915730	2305100	2219700	13655	16078	34448	130690	1.90843e+06	48717.8
P27816	Microtubule-associated protein 4 (MAP-4)	MAP4_HUMAN		NP	113930	172350	651560	470360	307470	383110	203820	477940	352050	343085
P49321	Nuclear autoantigenic sperm protein (NASP)	NASP_HUMAN	x	NP	1579100	2382100	2836000	2244200	85263	52522	31160	115640	2260350	71146.2
P54819	Adenylate kinase 2, mitochondrial (AK 2) (EC 2.7.4.3) (ATP-AMP transphosphorylase 2) (ATP:AMP phosphotransferase) (Adenylate monophosphate kinase) [Cleaved into: Adenylate kinase 2, mitochondrial, N-terminally processed]	KAD2_HUMAN	x	SP-	18449000	19912000	11252000	10734000	21730000	18855000	7959200	28087000	15086750	19157800
P25789	Proteasome subunit alpha type-4 (EC 3.4.25.1) (Macropain subunit C9) (Multicatalytic endopeptidase complex subunit C9) (Proteasome component C9) (Proteasome subunit L)	PSA4_HUMAN	x	NP	10339000	7670300	9537300	7851700	16216000	12344000	5656800	19610000	8849575	13456700
P08865	40S ribosomal protein SA (37 kDa laminin receptor precursor) (37LRP) (37/67 kDa laminin receptor) (LRP/LR) (67 kDa laminin receptor) (67LR) (Colon carcinoma laminin-binding protein) (Laminin receptor 1) (LamR) (Laminin-binding protein precursor p40) (LBP/p40) (Multidrug resistance-associated protein MGr1-Ag) (NEM/1CHD4) (Small ribosomal subunit protein uS2)	RSSA_HUMAN	x	SP-	5298400	8266700	16021000	17072000	4970700	4646300	3336200	10082000	11664525	5758800
O95782	AP-2 complex subunit alpha-1 (100 kDa coated vesicle protein A) (Adaptor protein complex AP-2 subunit alpha-1) (Adaptor-related protein complex 2 subunit alpha-1) (Alpha-adaptin A) (Alpha1-adaptin) (Clathrin assembly protein complex 2 alpha-A large chain) (Plasma membrane adaptor HA2/AP2 adaptin alpha A subunit)	AP2A1_HUMAN		NP	529500	411670	557190	525890	138270	398540	59532	490380	506062	271680
P09417	Dihydropteridine reductase (EC 1.5.1.34) (HDHPR) (Quinoid dihydropteridine reductase) (Short chain dehydrogenase/reductase family 33C member 1)	DHPR_HUMAN		NP	1757500	1359500	1780600	1007500	16009000	13354000	8535000	15865000	1476275	13440750
Q92484	Acid sphingomyelinase-like phosphodiesterase 3a (ASM-like phosphodiesterase 3a) (EC 3.1.4.-)	ASM3A_HUMAN		SP+	6433000	4470100	2590600	2514200	150170	96880	100790	595050	4001975	235722
P54727	UV excision repair protein RAD23 homolog B (HR23B) (hHR23B) (XP-C repair-complementing complex 58 kDa protein) (p58)	RD23B_HUMAN	x	NP	3782200	2393400	136990000	4122800	2124100	1431500	734530	3198300	36822100	1.87211e+06
P30566	Adenylosuccinate lyase (ADSL) (ASL) (EC 4.3.2.2) (Adenylosuccinase) (ASase)	PUR8_HUMAN		NP	4690000	1363600	4285000	3215500	217790	289420	93825	199020	3388525	200014
Q9BRF8	Serine/threonine-protein phosphatase CPPED1 (EC 3.1.3.16) (Calcineurin-like phosphoesterase domain-containing protein 1) (Complete S-transactivated protein 1)	CPPED_HUMAN		NP	21051000	16559000	20922000	15763000	4940000	3878100	1753500	6587600	18573750	4289800
Q01995	Transgelin (22 kDa actin-binding protein) (Protein WS3-10) (Smooth muscle protein 22-alpha) (SM22-alpha)	TAGL_HUMAN	x	NP	926380	968050	6131700	5334400	371510	1256500	314160	577460	3.34013e+06	629908
Q6IBS0	Twinfilin-2 (A6-related protein) (hA6RP) (Protein tyrosine kinase 9-like) (Twinfilin-1-like protein)	TWF2_HUMAN		NP	4271600	2965600	3801200	3792300	488370	1516900	199140	2244600	3707675	1.11225e+06
P02792	Ferritin light chain (Ferritin L subunit)	FRIL_HUMAN		NP	10941000	5026700	2055300	1632500	100830000	21244000	24807000	668860000	4913875	203935250
P07148	Fatty acid-binding protein, liver (Fatty acid-binding protein 1) (Liver-type fatty acid-binding protein) (L-FABP)	FABPL_HUMAN		NP	87503000	86267000	184540000	140470000	585020000	691770000	396900000	933530000	124695000	651805000
P10646	Tissue factor pathway inhibitor (TFPI) (Extrinsic pathway inhibitor) (EPI) (Lipoprotein-associated coagulation inhibitor) (LACI)	TFPI1_HUMAN		SP+	193070000	87789000	173250000	172230000	672460	2798700	492640	3184900	156584750	1787175
Q86U17	Serpin A11	SPA11_HUMAN		SP+	20388000	13087000	33949000	30804000	178220	186990	289440	902140	24557000	389198
Q96DG6	Carboxymethylenebutenolidase homolog (EC 3.1.-.-)	CMBL_HUMAN		NP	1368100	1817300	2409000	1722900	14272000	15540000	7990800	12572000	1829325	12593700
P31937	3-hydroxyisobutyrate dehydrogenase, mitochondrial (HIBADH) (EC 1.1.1.31)	3HIDH_HUMAN	x	SP-	2700600	4026700	1211100	635900	5379500	5467100	1471500	3801100	2143575	4029800
P52597	Heterogeneous nuclear ribonucleoprotein F (hnRNP F) (Nucleolin-like protein mcs94-1) [Cleaved into: Heterogeneous nuclear ribonucleoprotein F, N-terminally processed]	HNRPF_HUMAN	x	NP	4277200	7663000	8938200	9141700	1220500	935060	340710	2692900	7505025	1.29729e+06
P50454	Serpin H1 (47 kDa heat shock protein) (Arsenic-transactivated protein 3) (AsTP3) (Cell proliferation-inducing gene 14 protein) (Collagen-binding protein) (Colligin) (Rheumatoid arthritis-related antigen RA-A47)	SERPH_HUMAN	x	SP+	3393500	2571400	3919200	3749500	47553	460330	12408	126980	3408400	161818
Q16775	Hydroxyacylglutathione hydrolase, mitochondrial (EC 3.1.2.6) (Glyoxalase II) (Glx II)	GLO2_HUMAN		SP-	2770700	1227700	2026700	1680600	9051000	8868500	5045200	13551000	1926425	9128925
O14773	Tripeptidyl-peptidase 1 (TPP-1) (EC 3.4.14.9) (Cell growth-inhibiting gene 1 protein) (Lysosomal pepstatin-insensitive protease) (LPIC) (Tripeptidyl aminopeptidase) (Tripeptidyl-peptidase I) (TPP-I)	TPP1_HUMAN		SP+	14757000	6537000	11654000	10127000	1329000	1926400	911170	2628800	10768750	1.69884e+06
Q13162	Peroxiredoxin-4 (EC 1.11.1.15) (Antioxidant enzyme AOE372) (AOE37-2) (Peroxiredoxin IV) (Prx-IV) (Thioredoxin peroxidase AO372) (Thioredoxin-dependent peroxide reductase A0372)	PRDX4_HUMAN	x	SP+	4451000	5076600	4073200	1966400	9097600	8843400	2495900	15661000	3891800	9024475
Q9P0Z9	Peroxisomal sarcosine oxidase (PSO) (EC 1.5.3.1) (EC 1.5.3.7) (L-pipecolate oxidase) (L-pipecolic acid oxidase)	SOX_HUMAN		NP	552070	395710	188660	174930	2683600	4343600	1232500	1356600	327842	2404075
Q9BSH5	Haloacid dehalogenase-like hydrolase domain-containing protein 3	HDHD3_HUMAN		NP	639200	831070	219350	423400	5384200	3200000	3368700	9735300	528255	5422050
Q04637	Eukaryotic translation initiation factor 4 gamma 1 (eIF-4-gamma 1) (eIF-4G 1) (eIF-4G1) (p220)	IF4G1_HUMAN		NP	191100	447850	414300	284620	130450	144070	62974	508300	334468	211448
Q99613	Eukaryotic translation initiation factor 3 subunit C (eIF3c) (Eukaryotic translation initiation factor 3 subunit 8) (eIF3 p110)	EIF3C_HUMAN	x	NP	1058500	845000	958510	1022600	18069	21967	35153	80427	971152	38904
P47756	F-actin-capping protein subunit beta (CapZ beta)	CAPZB_HUMAN	x	NP	18426000	12328000	15951000	12807000	1936000	2892600	794910	5434500	14878000	2.7645e+06
P41091	Eukaryotic translation initiation factor 2 subunit 3 (Eukaryotic translation initiation factor 2 subunit gamma X) (eIF-2-gamma X) (eIF-2gX)	IF2G_HUMAN	x	NP	5309100	4436400	4676600	4097400	535120	1561100	144380	1220600	4629875	865300
Q15067	Peroxisomal acyl-coenzyme A oxidase 1 (AOX) (EC 1.3.3.6) (Palmitoyl-CoA oxidase) (Straight-chain acyl-CoA oxidase) (SCOX)	ACOX1_HUMAN		SP-	523450	528750	332520	97991	861400	744020	356130	442740	370678	601072
O75436	Vacuolar protein sorting-associated protein 26A (Vesicle protein sorting 26A) (hVPS26)	VP26A_HUMAN	x	NP	2767600	2338000	1866300	1772900	850190	909700	243410	2234200	2186200	1059375
P60228	Eukaryotic translation initiation factor 3 subunit E (eIF3e) (Eukaryotic translation initiation factor 3 subunit 6) (Viral integration site protein INT-6 homolog) (eIF-3 p48)	EIF3E_HUMAN	x	NP	1336900	1213800	1444100	1708400	52405	76575	97471	366750	1425800	148300
P51649	Succinate-semialdehyde dehydrogenase, mitochondrial (EC 1.2.1.24) (Aldehyde dehydrogenase family 5 member A1) (NAD(+)-dependent succinic semialdehyde dehydrogenase)	SSDH_HUMAN		NP	1049800	887770	1205800	1215500	1307200	1379500	265070	647310	1.08972e+06	899770
Q16698	2,4-dienoyl-CoA reductase, mitochondrial (EC 1.3.1.34) (2,4-dienoyl-CoA reductase [NADPH]) (4-enoyl-CoA reductase [NADPH]) (Short chain dehydrogenase/reductase family 18C member 1)	DECR_HUMAN		SP-	1776600	1747800	1081100	783510	5377200	3423600	1590800	3673100	1.34725e+06	3516175
P05388	60S acidic ribosomal protein P0 (60S ribosomal protein L10E) (Large ribosomal subunit protein uL10)	RLA0_HUMAN	x	NP	5992500	9463100	13603000	13081000	4117400	9610500	2958000	9650800	10534900	6584175
O95861	3'(2'),5'-bisphosphate nucleotidase 1 (EC 3.1.3.7) (Bisphosphate 3'-nucleotidase 1) (PAP-inositol 1,4-phosphatase) (PIP)	BPNT1_HUMAN	x	SP-	3917600	3304700	2768800	2876500	2207600	2762700	943830	2292500	3216900	2.05166e+06
Q9UN36	Protein NDRG2 (N-myc downstream-regulated gene 2 protein) (Protein Syld709613)	NDRG2_HUMAN		NP	1918700	1759600	299940	839440	5148200	5549500	479200	4874400	1204420	4012825
P55263	Adenosine kinase (AK) (EC 2.7.1.20) (Adenosine 5'-phosphotransferase)	ADK_HUMAN		NP	778740	832180	1427600	1437800	1310100	1692900	371700	1955800	1119080	1332625
O43242	26S proteasome non-ATPase regulatory subunit 3 (26S proteasome regulatory subunit RPN3) (26S proteasome regulatory subunit S3) (Proteasome subunit p58)	PSMD3_HUMAN	x	NP	1019700	730890	1020500	968820	315590	462300	193530	856100	934978	456880
Q15459	Splicing factor 3A subunit 1 (SF3a120) (Spliceosome-associated protein 114) (SAP 114)	SF3A1_HUMAN	x	NP	1241200	1232300	1592900	1780800	46042	67819	37783	381430	1461800	133268
Q9HAT2	Sialate O-acetylesterase (EC 3.1.1.53) (H-Lse) (Sialic acid-specific 9-O-acetylesterase)	SIAE_HUMAN		SP+	3625900	2433500	3695400	3615600	765840	888310	219050	2901600	3342600	1193700
Q9Y696	Chloride intracellular channel protein 4 (Intracellular chloride ion channel protein p64H1)	CLIC4_HUMAN	x	SP-	10799000	6000000	10281000	9804900	928360	1518000	234230	1091000	9221225	942898
P62937	Peptidyl-prolyl cis-trans isomerase A (PPIase A) (EC 5.2.1.8) (Cyclophilin A) (Cyclosporin A-binding protein) (Rotamase A) [Cleaved into: Peptidyl-prolyl cis-trans isomerase A, N-terminally processed]	PPIA_HUMAN	x	NP	124290000	87584000	175790000	131180000	52378000	101120000	21685000	85045000	129711000	65057000
P30085	UMP-CMP kinase (EC 2.7.4.14) (Deoxycytidylate kinase) (CK) (dCMP kinase) (Nucleoside-diphosphate kinase) (EC 2.7.4.6) (Uridine monophosphate/cytidine monophosphate kinase) (UMP/CMP kinase) (UMP/CMPK)	KCY_HUMAN	x	SP-	4480100	5070500	6962900	6856600	8354600	10958000	2413400	10276000	5842525	8000500
Q15691	Microtubule-associated protein RP/EB family member 1 (APC-binding protein EB1) (End-binding protein 1) (EB1)	MARE1_HUMAN	x	NP	7991300	6738200	11988000	10148000	483600	845630	168750	1704300	9216375	800570
P02750	Leucine-rich alpha-2-glycoprotein (LRG)	A2GL_HUMAN		SP+	22886000	11220000	33273000	25478000	1285600	4695400	1245300	4970200	23214250	3049125
P02753	Retinol-binding protein 4 (Plasma retinol-binding protein) (PRBP) (RBP) [Cleaved into: Plasma retinol-binding protein(1-182); Plasma retinol-binding protein(1-181); Plasma retinol-binding protein(1-179); Plasma retinol-binding protein(1-176)]	RET4_HUMAN		SP+	479850000	189820000	381510000	400910000	47978000	50895000	39035000	139930000	363022500	69459500
P05362	Intercellular adhesion molecule 1 (ICAM-1) (Major group rhinovirus receptor) (CD antigen CD54)	ICAM1_HUMAN		SP+	6454700	3370200	5370900	4548800	856340	1086800	88221	1135000	4936150	791590
P30043	Flavin reductase (NADPH) (FR) (EC 1.5.1.30) (Biliverdin reductase B) (BVR-B) (EC 1.3.1.24) (Biliverdin-IX beta-reductase) (Green heme-binding protein) (GHBP) (NADPH-dependent diaphorase) (NADPH-flavin reductase) (FLR)	BLVRB_HUMAN		SP-	2971700	2892700	1907700	1331700	7698800	17273000	7096800	19664000	2275950	12933150
P53004	Biliverdin reductase A (BVR A) (EC 1.3.1.24) (Biliverdin-IX alpha-reductase)	BIEA_HUMAN		NP	7358200	5209700	7608300	5833000	17096	27573	23697	929410	6502300	249444
P16035	Metalloproteinase inhibitor 2 (CSC-21K) (Tissue inhibitor of metalloproteinases 2) (TIMP-2)	TIMP2_HUMAN	x	SP+	55039000	22032000	41122000	37484000	265460	487460	137760	962250	38919250	463232
P16152	Carbonyl reductase [NADPH] 1 (EC 1.1.1.184) (15-hydroxyprostaglandin dehydrogenase [NADP(+)]) (EC 1.1.1.197) (NADPH-dependent carbonyl reductase 1) (Prostaglandin 9-ketoreductase) (Prostaglandin-E(2) 9-reductase) (EC 1.1.1.189) (Short chain dehydrogenase/reductase family 21C member 1)	CBR1_HUMAN		SP-	3235800	2862000	2241100	2412600	8184100	12110000	3231900	10498000	2687875	8506000
P01892	HLA class I histocompatibility antigen, A-2 alpha chain (MHC class I antigen A*2)	1A02_HUMAN		SP+	1810600	767700	4007700	3616500	944050	3363100	262950	3541800	2550625	2027975
P30040	Endoplasmic reticulum resident protein 29 (ERp29) (Endoplasmic reticulum resident protein 28) (ERp28) (Endoplasmic reticulum resident protein 31) (ERp31)	ERP29_HUMAN	x	SP+	3722600	7168100	7774500	4722800	10880000	15638000	4691200	14372000	5847000	11395300
Q15181	Inorganic pyrophosphatase (EC 3.6.1.1) (Pyrophosphate phospho-hydrolase) (PPase)	IPYR_HUMAN	x	NP	3403800	3620300	7078600	7312600	3256600	5745500	1279100	5765200	5353825	4011600
Q9NQG5	Regulation of nuclear pre-mRNA domain-containing protein 1B (Cell cycle-related and expression-elevated protein in tumor)	RPR1B_HUMAN		NP	3612700	3547600	5587900	4883200	257520	338620	95260	901740	4407850	398285
P14324	Farnesyl pyrophosphate synthase (FPP synthase) (FPS) (EC 2.5.1.10) ((2E,6E)-farnesyl diphosphate synthase) (Dimethylallyltranstransferase) (EC 2.5.1.1) (Farnesyl diphosphate synthase) (Geranyltranstransferase)	FPPS_HUMAN		SP+	8622000	5369400	12093000	9356600	3483600	6724000	1851100	4586500	8860250	4161300
P15170	Eukaryotic peptide chain release factor GTP-binding subunit ERF3A (Eukaryotic peptide chain release factor subunit 3a) (eRF3a) (G1 to S phase transition protein 1 homolog)	ERF3A_HUMAN		NP	1645800	1654200	3115100	3044500	237490	728600	156740	654450	2364900	444320
P10155	60 kDa SS-A/Ro ribonucleoprotein (60 kDa Ro protein) (60 kDa ribonucleoprotein Ro) (Ro60) (RoRNP) (Ro 60 kDa autoantigen) (Ro60 autoantigen) (Sjoegren syndrome antigen A2) (Sjoegren syndrome type A antigen) (SS-A) (TROVE domain family member 2)	RO60_HUMAN		NP	1786900	813900	1259600	980820	530280	627340	214050	1057100	1210305	607192
O00231	#N/A	PSD11_HUMAN	x	NP	557970	340270	525150	779560	800740	930670	400190	9146400	550738	2819500
P43686	26S proteasome regulatory subunit 6B (26S proteasome AAA-ATPase subunit RPT3) (MB67-interacting protein) (MIP224) (Proteasome 26S subunit ATPase 4) (Tat-binding protein 7) (TBP-7)	PRS6B_HUMAN	x	NP	699660	629670	773010	951280	430400	607100	350920	1042900	763405	607830
Q14847	LIM and SH3 domain protein 1 (LASP-1) (Metastatic lymph node gene 50 protein) (MLN 50)	LASP1_HUMAN	x	SP-	928340	2812500	7972000	5875600	2226100	3455800	990970	6582100	4397110	3.31374e+06
P23396	40S ribosomal protein S3 (EC 4.2.99.18) (Small ribosomal subunit protein uS3)	RS3_HUMAN	x	NP	3327500	2291000	4683700	4126600	1261700	1554500	761490	2845300	3607200	1.60575e+06
P35998	26S proteasome regulatory subunit 7 (26S proteasome AAA-ATPase subunit RPT1) (Proteasome 26S subunit ATPase 2) (Protein MSS1)	PRS7_HUMAN	x	SP-	318020	515430	608400	592860	602110	612970	306970	1399600	508678	730412
Q7L2H7	Eukaryotic translation initiation factor 3 subunit M (eIF3m) (Fetal lung protein B5) (hFL-B5) (PCI domain-containing protein 1)	EIF3M_HUMAN	x	NP	2000400	1819500	1910700	2162300	259180	668640	334240	1134600	1973225	599165
P25787	Proteasome subunit alpha type-2 (EC 3.4.25.1) (Macropain subunit C3) (Multicatalytic endopeptidase complex subunit C3) (Proteasome component C3)	PSA2_HUMAN	x	NP	15736000	13634000	14941000	11584000	14384000	11145000	4836200	22038000	13973750	13100800
P27348	14-3-3 protein theta (14-3-3 protein T-cell) (14-3-3 protein tau) (Protein HS1)	1433T_HUMAN	x	NP	1531400	5070300	21490000	16886000	2145700	4485400	933520	5060400	11244425	3156255
Q15365	Poly(rC)-binding protein 1 (Alpha-CP1) (Heterogeneous nuclear ribonucleoprotein E1) (hnRNP E1) (Nucleic acid-binding protein SUB2.3)	PCBP1_HUMAN	x	NP	7683000	7635200	11169000	11691000	1899000	3906600	1010000	5653700	9544550	3117325
P67809	Nuclease-sensitive element-binding protein 1 (CCAAT-binding transcription factor I subunit A) (CBF-A) (DNA-binding protein B) (DBPB) (Enhancer factor I subunit A) (EFI-A) (Y-box transcription factor) (Y-box-binding protein 1) (YB-1)	YBOX1_HUMAN	x	SP-	8282900	12499000	9068100	5889100	1996700	2822400	1479700	6145100	8934775	3110975
P42224	Signal transducer and activator of transcription 1-alpha/beta (Transcription factor ISGF-3 components p91/p84)	STAT1_HUMAN		NP	109560	16797	159860	181730	205470	667440	90061	928710	116987	472920
P25705	ATP synthase subunit alpha, mitochondrial (ATP synthase F1 subunit alpha)	ATPA_HUMAN	x	NP	158760	161740	323020	320910	1299000	1493900	793600	2178900	241108	1441350
Q15008	26S proteasome non-ATPase regulatory subunit 6 (26S proteasome regulatory subunit RPN7) (26S proteasome regulatory subunit S10) (Breast cancer-associated protein SGA-113M) (Phosphonoformate immuno-associated protein 4) (Proteasome regulatory particle subunit p44S10) (p42A)	PSMD6_HUMAN	x	NP	1088500	760630	1161100	1328000	420750	619230	130940	997790	1.08456e+06	542178
P80188	Neutrophil gelatinase-associated lipocalin (NGAL) (25 kDa alpha-2-microglobulin-related subunit of MMP-9) (Lipocalin-2) (Oncogene 24p3) (Siderocalin) (p25)	NGAL_HUMAN		SP+	175590000	53736000	25201000	17425000	3348700	53115000	2147000	13815000	67988000	18106425
Q13263	Transcription intermediary factor 1-beta (TIF1-beta) (E3 SUMO-protein ligase TRIM28) (EC 2.3.2.27) (KRAB-associated protein 1) (KAP-1) (KRAB-interacting protein 1) (KRIP-1) (Nuclear corepressor KAP-1) (RING finger protein 96) (RING-type E3 ubiquitin transferase TIF1-beta) (Tripartite motif-containing protein 28)	TIF1B_HUMAN		NP	878620	771100	2038000	1453500	72965	86163	24845	503900	1285305	171968
Q99714	3-hydroxyacyl-CoA dehydrogenase type-2 (EC 1.1.1.35) (17-beta-hydroxysteroid dehydrogenase 10) (17-beta-HSD 10) (EC 1.1.1.51) (2-methyl-3-hydroxybutyryl-CoA dehydrogenase) (MHBD) (3-hydroxy-2-methylbutyryl-CoA dehydrogenase) (EC 1.1.1.178) (3-hydroxyacyl-CoA dehydrogenase type II) (Endoplasmic reticulum-associated amyloid beta-peptide-binding protein) (Mitochondrial ribonuclease P protein 2) (Mit…	HCD2_HUMAN		SP+	434990	630240	364060	512040	5381600	5904400	1619800	2890000	485332	3948950
Q9BWD1	Acetyl-CoA acetyltransferase, cytosolic (EC 2.3.1.9) (Acetyl-CoA transferase-like protein) (Cytosolic acetoacetyl-CoA thiolase)	THIC_HUMAN		SP-	9399600	5643500	17705000	16356000	3617100	9724600	2865200	9332500	12276025	6384850
Q9HB71	Calcyclin-binding protein (CacyBP) (hCacyBP) (S100A6-binding protein) (Siah-interacting protein)	CYBP_HUMAN		SP-	6781500	6961900	10767000	10898000	1105800	1233400	301540	2716000	8852100	1339185
P28074	Proteasome subunit beta type-5 (EC 3.4.25.1) (Macropain epsilon chain) (Multicatalytic endopeptidase complex epsilon chain) (Proteasome chain 6) (Proteasome epsilon chain) (Proteasome subunit MB1) (Proteasome subunit X)	PSB5_HUMAN	x	SP-	19313000	16541000	15908000	15664000	7079000	3572200	2301800	6142300	16856500	4773825
Q96CN7	Isochorismatase domain-containing protein 1	ISOC1_HUMAN	x	SP-	2278700	2296300	3510600	3895800	5462300	6638300	2485000	3637000	2995350	4555650
Q9UNW1	Multiple inositol polyphosphate phosphatase 1 (EC 3.1.3.62) (2,3-bisphosphoglycerate 3-phosphatase) (2,3-BPG phosphatase) (EC 3.1.3.80) (Inositol (1,3,4,5)-tetrakisphosphate 3-phosphatase) (Ins(1,3,4,5)P(4) 3-phosphatase)	MINP1_HUMAN		SP+	4015000	1747600	6900600	6195000	11145	38631	8872.1	113940	4714550	43147
P54920	Alpha-soluble NSF attachment protein (SNAP-alpha) (N-ethylmaleimide-sensitive factor attachment protein alpha)	SNAA_HUMAN	x	NP	759930	903220	1404900	739280	1063100	1723100	319050	1857200	951832	1.24061e+06
P46926	Glucosamine-6-phosphate isomerase 1 (EC 3.5.99.6) (Glucosamine-6-phosphate deaminase 1) (GNPDA 1) (GlcN6P deaminase 1) (Oscillin)	GNPI1_HUMAN	x	NP	3535900	2618200	2832300	2530300	756430	257480	99479	4180300	2879175	1.32342e+06
Q99538	Legumain (EC 3.4.22.34) (Asparaginyl endopeptidase) (Protease, cysteine 1)	LGMN_HUMAN		SP+	4081100	4045700	2351800	2052000	361150	957370	304580	2488700	3132650	1027950
P09668	Pro-cathepsin H [Cleaved into: Cathepsin H mini chain; Cathepsin H (EC 3.4.22.16); Cathepsin H heavy chain; Cathepsin H light chain]	CATH_HUMAN		SP+	24873000	11889000	23174000	25769000	604050	695980	382910	1093800	21426250	694185
P08185	Corticosteroid-binding globulin (CBG) (Serpin A6) (Transcortin)	CBG_HUMAN		SP+	26560000	13433000	55078000	52155000	898710	720670	717970	2818300	36806500	1.28891e+06
P08571	Monocyte differentiation antigen CD14 (Myeloid cell-specific leucine-rich glycoprotein) (CD antigen CD14) [Cleaved into: Monocyte differentiation antigen CD14, urinary form; Monocyte differentiation antigen CD14, membrane-bound form]	CD14_HUMAN		SP+	583040	92978	389190	320580	2985900	7109700	1084200	7889400	346447	4767300
P12109	Collagen alpha-1(VI) chain	CO6A1_HUMAN		SP+	105840	354450	85426	251020	35450	1075500	104490	259100	199184	368635
P23142	Fibulin-1 (FIBL-1)	FBLN1_HUMAN		SP+	15748000	8160600	20684000	23406000	57276	547840	122540	227680	16999650	238834
P31150	Rab GDP dissociation inhibitor alpha (Rab GDI alpha) (Guanosine diphosphate dissociation inhibitor 1) (GDI-1) (Oligophrenin-2) (Protein XAP-4)	GDIA_HUMAN		NP	1334000	1123700	946280	805970	1185000	739910	214150	1957600	1.05249e+06	1024165
P50895	Basal cell adhesion molecule (Auberger B antigen) (B-CAM cell surface glycoprotein) (F8/G253 antigen) (Lutheran antigen) (Lutheran blood group glycoprotein) (CD antigen CD239)	BCAM_HUMAN		SP+	2553300	1267100	5971200	6768800	41420	55008	6578.4	218990	4140100	80499.1
Q01581	Hydroxymethylglutaryl-CoA synthase, cytoplasmic (HMG-CoA synthase) (EC 2.3.3.10) (3-hydroxy-3-methylglutaryl coenzyme A synthase)	HMCS1_HUMAN		NP	346200	108850	600690	760670	733080	694760	513830	1711300	454102	913242
Q04917	14-3-3 protein eta (Protein AS1)	1433F_HUMAN		NP	616130	2281200	6578600	6186000	2528900	2335900	600920	3351700	3.91548e+06	2204355
Q14126	Desmoglein-2 (Cadherin family member 5) (HDGC)	DSG2_HUMAN		SP+	1801200	945160	2798800	2651600	230070	105840	83356	180370	2049190	149909
Q15113	Procollagen C-endopeptidase enhancer 1 (Procollagen COOH-terminal proteinase enhancer 1) (PCPE-1) (Procollagen C-proteinase enhancer 1) (Type 1 procollagen C-proteinase enhancer protein) (Type I procollagen COOH-terminal proteinase enhancer)	PCOC1_HUMAN		SP+	6955100	2313100	8292000	6509600	261500	395170	174540	465240	6017450	324112
P42330	Aldo-keto reductase family 1 member C3 (EC 1.-.-.-) (17-beta-hydroxysteroid dehydrogenase type 5) (17-beta-HSD 5) (3-alpha-HSD type II, brain) (3-alpha-hydroxysteroid dehydrogenase type 2) (3-alpha-HSD type 2) (EC 1.1.1.357) (Chlordecone reductase homolog HAKRb) (Dihydrodiol dehydrogenase 3) (DD-3) (DD3) (Dihydrodiol dehydrogenase type I) (HA1753) (Indanol dehydrogenase) (EC 1.1.1.112) (Prostagla…	AK1C3_HUMAN		SP-	12583000	9344100	5413000	8230100	13487000	11333000	3796100	12256000	8892550	10218025
P50225	Sulfotransferase 1A1 (ST1A1) (EC 2.8.2.1) (Aryl sulfotransferase 1) (HAST1/HAST2) (Phenol sulfotransferase 1) (Phenol-sulfating phenol sulfotransferase 1) (P-PST 1) (ST1A3) (Thermostable phenol sulfotransferase) (Ts-PST)	ST1A1_HUMAN		NP	1934200	1662000	1098600	1434300	2829100	3187600	1002700	3663100	1532275	2670625
O14745	Na(+)/H(+) exchange regulatory cofactor NHE-RF1 (NHERF-1) (Ezrin-radixin-moesin-binding phosphoprotein 50) (EBP50) (Regulatory cofactor of Na(+)/H(+) exchanger) (Sodium-hydrogen exchanger regulatory factor 1) (Solute carrier family 9 isoform A3 regulatory factor 1)	NHRF1_HUMAN		NP	3567100	4167900	7306400	5972700	984500	1275600	385820	1871500	5253525	1129355
O95336	6-phosphogluconolactonase (6PGL) (EC 3.1.1.31)	6PGL_HUMAN		SP-	2807200	2593600	3566500	3535800	5141900	5653500	2407000	6333100	3125775	4883875
P09110	3-ketoacyl-CoA thiolase, peroxisomal (EC 2.3.1.16) (Acetyl-CoA acyltransferase) (Beta-ketothiolase) (Peroxisomal 3-oxoacyl-CoA thiolase)	THIK_HUMAN		SP-	3058600	1353200	375350	331920	4389100	6713200	2655300	2728900	1.27977e+06	4121625
P78330	Phosphoserine phosphatase (PSP) (PSPase) (EC 3.1.3.3) (L-3-phosphoserine phosphatase) (O-phosphoserine phosphohydrolase)	SERB_HUMAN		NP	17458000	15174000	13719000	12102000	402890	372450	202780	315350	14613250	323368
O43175	D-3-phosphoglycerate dehydrogenase (3-PGDH) (EC 1.1.1.95) (2-oxoglutarate reductase) (EC 1.1.1.399) (Malate dehydrogenase) (EC 1.1.1.37)	SERA_HUMAN		NP	1544400	1344000	2368500	2837700	1053200	1452700	740650	1749600	2023650	1.24904e+06
P00441	Superoxide dismutase [Cu-Zn] (EC 1.15.1.1) (Superoxide dismutase 1) (hSod1)	SODC_HUMAN		SP-	21461000	19299000	21956000	53492000	135420000	179180000	73003000	170760000	29052000	139590750
Q53H82	Endoribonuclease LACTB2 (EC 3.1.27.-) (Beta-lactamase-like protein 2)	LACB2_HUMAN		NP	371500	321010	635090	164510	3114100	4510600	1038200	3375000	373028	3009475
P28066	Proteasome subunit alpha type-5 (EC 3.4.25.1) (Macropain zeta chain) (Multicatalytic endopeptidase complex zeta chain) (Proteasome zeta chain)	PSA5_HUMAN	x	NP	15187000	11930000	14117000	12841000	16809000	13648000	5811700	20998000	13518750	14316675
Q15631	Translin (EC 3.1.-.-) (Component 3 of promoter of RISC) (C3PO)	TSN_HUMAN	x	NP	11314000	9354900	11170000	10250000	1773500	2031800	680470	2579500	10522225	1.76632e+06
P30048	Thioredoxin-dependent peroxide reductase, mitochondrial (EC 1.11.1.15) (Antioxidant protein 1) (AOP-1) (HBC189) (Peroxiredoxin III) (Prx-III) (Peroxiredoxin-3) (Protein MER5 homolog)	PRDX3_HUMAN		SP-	39762000	38020000	45790000	39209000	33201000	53367000	26471000	102610000	40695250	53912250
P48739	Phosphatidylinositol transfer protein beta isoform (PI-TP-beta) (PtdIns transfer protein beta) (PtdInsTP beta)	PIPNB_HUMAN	x	NP	2859800	1722300	2314400	1427600	1084600	1771000	453750	2255200	2081025	1.39114e+06
P62195	26S proteasome regulatory subunit 8 (26S proteasome AAA-ATPase subunit RPT6) (Proteasome 26S subunit ATPase 5) (Proteasome subunit p45) (Thyroid hormone receptor-interacting protein 1) (TRIP1) (p45/SUG)	PRS8_HUMAN	x	NP	846980	823240	1354400	1074800	661690	725960	311890	1394100	1024855	773410
P61160	Actin-related protein 2 (Actin-like protein 2)	ARP2_HUMAN	x	NP	7547800	2584100	4423200	4804000	2604500	4136700	1051900	5250800	4839775	3260975
Q9NVA2	Septin-11	SEP11_HUMAN	x	NP	1838200	2057700	2116300	1889100	119790	227940	56919	527960	1975325	233152
Q92499	ATP-dependent RNA helicase DDX1 (EC 3.6.4.13) (DEAD box protein 1) (DEAD box protein retinoblastoma) (DBP-RB)	DDX1_HUMAN	x	NP	749670	415740	1882300	1541500	10629000	2848600	9366900	14553000	1.1473e+06	9349375
Q9H2U2	Inorganic pyrophosphatase 2, mitochondrial (EC 3.6.1.1) (Pyrophosphatase SID6-306) (Pyrophosphate phospho-hydrolase 2) (PPase 2)	IPYR2_HUMAN		SP+	366460	261770	469910	349270	2536900	2331100	776810	2578200	361852	2.05575e+06
O43390	Heterogeneous nuclear ribonucleoprotein R (hnRNP R)	HNRPR_HUMAN		NP	1554700	1927700	2809300	3428000	12725	28942	7381.9	273650	2429925	80674.7
Q9BT78	COP9 signalosome complex subunit 4 (SGN4) (Signalosome subunit 4) (JAB1-containing signalosome subunit 4)	CSN4_HUMAN	x	NP	1895100	1207300	1726100	1439000	107930	182770	21638	398160	1566875	177624
P0DPI2	Glutamine amidotransferase-like class 1 domain-containing protein 3A, mitochondrial	GAL3A_HUMAN		SP+	4436300	3811000	3827400	3404500	11964000	7660400	4231400	13560000	3869800	9353950
P49720	Proteasome subunit beta type-3 (EC 3.4.25.1) (Proteasome chain 13) (Proteasome component C10-II) (Proteasome theta chain)	PSB3_HUMAN	x	NP	11539000	9032700	10758000	9710500	14531000	12729000	5200900	16959000	10260050	12354975
P61604	10 kDa heat shock protein, mitochondrial (Hsp10) (10 kDa chaperonin) (Chaperonin 10) (CPN10) (Early-pregnancy factor) (EPF)	CH10_HUMAN	x	NP	62266000	99210000	209000000	200090000	49915000	39984000	26927000	107470000	142641500	56074000
Q86WA6	Valacyclovir hydrolase (VACVase) (Valacyclovirase) (EC 3.1.-.-) (Biphenyl hydrolase-like protein) (Biphenyl hydrolase-related protein) (Bph-rp) (Breast epithelial mucin-associated antigen) (MCNAA)	BPHL_HUMAN		SP+	254030	149000	193820	130080	4684600	4730700	2317600	1866600	181732	3399875
O60749	Sorting nexin-2 (Transformation-related gene 9 protein) (TRG-9)	SNX2_HUMAN	x	NP	1014600	1024800	1162200	1149700	176090	188740	37004	940960	1087825	335698
P55058	Phospholipid transfer protein (Lipid transfer protein II)	PLTP_HUMAN		SP+	4294800	1401300	6478000	6855100	143400	467470	45001	864410	4757300	380070
O14744	Protein arginine N-methyltransferase 5 (EC 2.1.1.320) (72 kDa ICln-binding protein) (Histone-arginine N-methyltransferase PRMT5) (Jak-binding protein 1) (Shk1 kinase-binding protein 1 homolog) (SKB1 homolog) (SKB1Hs) [Cleaved into: Protein arginine N-methyltransferase 5, N-terminally processed]	ANM5_HUMAN	x	NP	1835900	1513300	1744200	1953600	66872	116460	16738	69855	1761750	67481.2
P42785	Lysosomal Pro-X carboxypeptidase (EC 3.4.16.2) (Angiotensinase C) (Lysosomal carboxypeptidase C) (Proline carboxypeptidase) (Prolylcarboxypeptidase) (PRCP)	PCP_HUMAN		SP+	3613600	2430100	7427600	7511900	613250	1131600	220250	2139800	5245800	1026225
P51857	3-oxo-5-beta-steroid 4-dehydrogenase (EC 1.3.1.3) (Aldo-keto reductase family 1 member D1) (Delta(4)-3-ketosteroid 5-beta-reductase) (Delta(4)-3-oxosteroid 5-beta-reductase)	AK1D1_HUMAN		NP	13728000	10193000	4994500	5982200	5189300	7172900	2236600	5487300	8724425	5021525
P42126	Enoyl-CoA delta isomerase 1, mitochondrial (EC 5.3.3.8) (3,2-trans-enoyl-CoA isomerase) (Delta(3),Delta(2)-enoyl-CoA isomerase) (D3,D2-enoyl-CoA isomerase) (Dodecenoyl-CoA isomerase)	ECI1_HUMAN		SP-	18937000	18530000	12814000	12361000	27725000	10220000	14842000	39485000	15660500	23068000
O95373	Importin-7 (Imp7) (Ran-binding protein 7) (RanBP7)	IPO7_HUMAN		NP	424360	260350	557690	670620	80348	232450	55941	111860	478255	120150
P07711	Cathepsin L1 (EC 3.4.22.15) (Cathepsin L) (Major excreted protein) (MEP) [Cleaved into: Cathepsin L1 heavy chain; Cathepsin L1 light chain]	CATL1_HUMAN		SP+	32540000	19461000	16171000	14284000	897720	1825700	372770	6279300	20614000	2.34387e+06
O95445	Apolipoprotein M (Apo-M) (ApoM) (Protein G3a)	APOM_HUMAN		SP+	209740000	82435000	200740000	187400000	301960	585690	155230	589820	170078750	408175
P06132	Uroporphyrinogen decarboxylase (UPD) (URO-D) (EC 4.1.1.37)	DCUP_HUMAN		NP	3670200	1701300	3131500	1896100	281300	234490	114330	234460	2599775	216145
P15121	Aldo-keto reductase family 1 member B1 (EC 1.1.1.300) (EC 1.1.1.372) (EC 1.1.1.54) (Aldehyde reductase) (Aldose reductase) (AR) (EC 1.1.1.21)	ALDR_HUMAN		NP	8217800	6197500	7988000	7345200	224280	231940	83890	2044200	7437125	646078
P16083	Ribosyldihydronicotinamide dehydrogenase [quinone] (EC 1.10.5.1) (NRH dehydrogenase [quinone] 2) (NRH:quinone oxidoreductase 2) (Quinone reductase 2) (QR2)	NQO2_HUMAN		NP	724600	586900	606220	291110	10395000	12712000	470180	8017700	552208	7898720
Q07960	Rho GTPase-activating protein 1 (CDC42 GTPase-activating protein) (GTPase-activating protein rhoGAP) (Rho-related small GTPase protein activator) (Rho-type GTPase-activating protein 1) (p50-RhoGAP)	RHG01_HUMAN		NP	943810	941580	1274000	1195100	110910	259060	36418	433830	1.08862e+06	210054
Q13630	GDP-L-fucose synthase (EC 1.1.1.271) (GDP-4-keto-6-deoxy-D-mannose-3,5-epimerase-4-reductase) (Protein FX) (Red cell NADP(H)-binding protein) (Short-chain dehydrogenase/reductase family 4E member 1)	FCL_HUMAN		NP	491510	412340	599520	662890	5446200	3659200	922590	4991800	541565	3.75495e+06
Q5R3I4	Tetratricopeptide repeat protein 38 (TPR repeat protein 38)	TTC38_HUMAN		NP	239780	43698	1175000	356490	547990	921560	903350	761800	453742	783675
Q96C23	Aldose 1-epimerase (EC 5.1.3.3) (Galactose mutarotase)	GALM_HUMAN		NP	7798900	6328000	8832300	6009900	2870200	4093300	1919500	10266000	7242275	4787250
Q9BSE5	Agmatinase, mitochondrial (EC 3.5.3.11) (Agmatine ureohydrolase) (AUH)	SPEB_HUMAN		SP-	10829000	8550800	11193000	9716000	4510200	3101400	1611300	1981200	10072200	2801025
P39687	Acidic leucine-rich nuclear phosphoprotein 32 family member A (Acidic nuclear phosphoprotein pp32) (pp32) (Leucine-rich acidic nuclear protein) (LANP) (Mapmodulin) (Potent heat-stable protein phosphatase 2A inhibitor I1PP2A) (Putative HLA-DR-associated protein I) (PHAPI)	AN32A_HUMAN	x	NP	7177900	13446000	12975000	15066000	1571400	2860600	1223500	2911800	12166225	2141825
Q96I15	Selenocysteine lyase (hSCL) (EC 4.4.1.16)	SCLY_HUMAN		NP	310420	298770	353950	419530	614910	1100400	292620	1109600	345668	779382
P54577	Tyrosine--tRNA ligase, cytoplasmic (EC 6.1.1.1) (Tyrosyl-tRNA synthetase) (TyrRS) [Cleaved into: Tyrosine--tRNA ligase, cytoplasmic, N-terminally processed]	SYYC_HUMAN	x	NP	879920	792130	605330	694030	187710	371430	123290	484710	742852	291785
P52565	Rho GDP-dissociation inhibitor 1 (Rho GDI 1) (Rho-GDI alpha)	GDIR1_HUMAN	x	NP	34478000	36597000	53515000	53484000	22094000	28704000	9881800	38861000	44518500	24885200
P49591	Serine--tRNA ligase, cytoplasmic (EC 6.1.1.11) (Seryl-tRNA synthetase) (SerRS) (Seryl-tRNA(Ser/Sec) synthetase)	SYSC_HUMAN	x	NP	952570	868510	1337300	2157200	450800	622370	277090	1087600	1328895	609465
Q9BS26	Endoplasmic reticulum resident protein 44 (ER protein 44) (ERp44) (Thioredoxin domain-containing protein 4)	ERP44_HUMAN	x	SP+	2829000	2320300	1953900	1326100	1434700	3239500	462450	2941400	2107325	2.01951e+06
P62993	Growth factor receptor-bound protein 2 (Adapter protein GRB2) (Protein Ash) (SH2/SH3 adapter GRB2)	GRB2_HUMAN		NP	3195800	3724700	2956100	2999400	868220	715080	179550	2993400	3219000	1.18906e+06
Q99436	Proteasome subunit beta type-7 (EC 3.4.25.1) (Macropain chain Z) (Multicatalytic endopeptidase complex chain Z) (Proteasome subunit Z)	PSB7_HUMAN	x	NP	10235000	8786100	7125100	7643000	8921400	6512900	3235000	11401000	8447300	7517575
Q16543	Hsp90 co-chaperone Cdc37 (Hsp90 chaperone protein kinase-targeting subunit) (p50Cdc37) [Cleaved into: Hsp90 co-chaperone Cdc37, N-terminally processed]	CDC37_HUMAN	x	NP	4235800	3942000	4584800	3606300	205050	733680	96790	1141600	4092225	544280
Q99519	Sialidase-1 (EC 3.2.1.18) (Acetylneuraminyl hydrolase) (G9 sialidase) (Lysosomal sialidase) (N-acetyl-alpha-neuraminidase 1)	NEUR1_HUMAN		SP-	3148800	1002700	6119900	6161700	84357	278000	32711	363270	4108275	189584
P15169	Carboxypeptidase N catalytic chain (CPN) (EC 3.4.17.3) (Anaphylatoxin inactivator) (Arginine carboxypeptidase) (Carboxypeptidase N polypeptide 1) (Carboxypeptidase N small subunit) (Kininase-1) (Lysine carboxypeptidase) (Plasma carboxypeptidase B) (Serum carboxypeptidase N) (SCPN)	CBPN_HUMAN		SP+	7810400	2147900	14041000	11535000	24058	82922	68756	75693	8883575	62857.2
P50135	Histamine N-methyltransferase (HMT) (EC 2.1.1.8)	HNMT_HUMAN		NP	5180300	4971700	4441300	4892900	2018300	5302200	266920	4704700	4871550	3073030
Q9UFN0	Protein NipSnap homolog 3A (NipSnap3A) (Protein NipSnap homolog 4) (NipSnap4) (Target for Salmonella secreted protein C) (TassC)	NPS3A_HUMAN		SP+	429710	516960	187330	164850	5944400	7433500	3750100	11762000	324712	7222500
P38606	V-type proton ATPase catalytic subunit A (V-ATPase subunit A) (EC 7.1.2.2) (V-ATPase 69 kDa subunit) (Vacuolar ATPase isoform VA68) (Vacuolar proton pump subunit alpha)	VATA_HUMAN	x	NP	824130	496320	973370	596130	368330	448140	109910	802170	722488	432138
P61086	Ubiquitin-conjugating enzyme E2 K (EC 2.3.2.23) (E2 ubiquitin-conjugating enzyme K) (Huntingtin-interacting protein 2) (HIP-2) (Ubiquitin carrier protein) (Ubiquitin-conjugating enzyme E2-25 kDa) (Ubiquitin-conjugating enzyme E2(25K)) (Ubiquitin-conjugating enzyme E2-25K) (Ubiquitin-protein ligase)	UBE2K_HUMAN	x	SP-	4916400	2780600	4446700	2583300	938080	1856200	421650	1500200	3681750	1.17903e+06
Q9BXS5	AP-1 complex subunit mu-1 (AP-mu chain family member mu1A) (Adaptor protein complex AP-1 subunit mu-1) (Adaptor-related protein complex 1 subunit mu-1) (Clathrin assembly protein complex 1 mu-1 medium chain 1) (Clathrin coat assembly protein AP47) (Clathrin coat-associated protein AP47) (Golgi adaptor HA1/AP1 adaptin mu-1 subunit) (Mu-adaptin 1) (Mu1A-adaptin)	AP1M1_HUMAN	x	SP-	1927400	1481000	1674700	1087300	313110	538070	137560	614010	1542600	400688
O43399	Tumor protein D54 (hD54) (Tumor protein D52-like 2)	TPD54_HUMAN		SP-	2083700	4047100	8313300	5182500	297060	469090	97747	1287600	4906650	537874
P30044	Peroxiredoxin-5, mitochondrial (EC 1.11.1.15) (Alu corepressor 1) (Antioxidant enzyme B166) (AOEB166) (Liver tissue 2D-page spot 71B) (PLP) (Peroxiredoxin V) (Prx-V) (Peroxisomal antioxidant enzyme) (TPx type VI) (Thioredoxin peroxidase PMP20)	PRDX5_HUMAN		SP-	1921100	4823800	11232000	9559100	4374800	9241800	1405900	10052000	6884000	6268625
Q9BZZ5	Apoptosis inhibitor 5 (API-5) (Antiapoptosis clone 11 protein) (AAC-11) (Cell migration-inducing gene 8 protein) (Fibroblast growth factor 2-interacting factor) (FIF) (Protein XAGL)	API5_HUMAN		NP	506970	942150	1488400	1409100	85634	56404	27935	355060	1086655	131258
Q9Y281	Cofilin-2 (Cofilin, muscle isoform)	COF2_HUMAN	x	SP-	7461800	4015600	10433000	8007700	5673700	8331800	2887200	8302400	7479525	6298775
Q96AE4	Far upstream element-binding protein 1 (FBP) (FUSE-binding protein 1) (DNA helicase V) (hDH V)	FUBP1_HUMAN		NP	1508500	1944200	3498000	3310000	181340	256270	62340	571540	2565175	267872
Q9UNF0	Protein kinase C and casein kinase substrate in neurons protein 2 (Syndapin-2) (Syndapin-II)	PACN2_HUMAN		NP	3952600	2888700	2510400	1652000	107670	214310	125690	515320	2750925	240748
P10619	Lysosomal protective protein (EC 3.4.16.5) (Carboxypeptidase C) (Carboxypeptidase L) (Cathepsin A) (Protective protein cathepsin A) (PPCA) (Protective protein for beta-galactosidase) [Cleaved into: Lysosomal protective protein 32 kDa chain; Lysosomal protective protein 20 kDa chain]	PPGB_HUMAN		SP+	18031000	12877000	9957500	8615300	752560	1396600	341060	1881600	12370200	1092955
P61088	Ubiquitin-conjugating enzyme E2 N (EC 2.3.2.23) (Bendless-like ubiquitin-conjugating enzyme) (E2 ubiquitin-conjugating enzyme N) (Ubc13) (UbcH13) (Ubiquitin carrier protein N) (Ubiquitin-protein ligase N)	UBE2N_HUMAN	x	SP-	17062000	14564000	17331000	13659000	1980400	3958300	926540	4219700	15654000	2771235
P62333	26S proteasome regulatory subunit 10B (26S proteasome AAA-ATPase subunit RPT4) (Proteasome 26S subunit ATPase 6) (Proteasome subunit p42)	PRS10_HUMAN	x	SP-	821210	562440	1073600	1083500	718280	711030	303190	1650300	885188	845700
P62826	GTP-binding nuclear protein Ran (Androgen receptor-associated protein 24) (GTPase Ran) (Ras-like protein TC4) (Ras-related nuclear protein)	RAN_HUMAN	x	NP	19360000	14350000	28267000	32546000	2010400	2609700	1074300	3138000	23630750	2208100
P62906	60S ribosomal protein L10a (CSA-19) (Large ribosomal subunit protein uL1) (Neural precursor cell expressed developmentally down-regulated protein 6) (NEDD-6)	RL10A_HUMAN	x	SP-	1609300	1221800	8164600	7900900	5916500	8144100	3043500	4348200	4724150	5363075
P03951	Coagulation factor XI (FXI) (EC 3.4.21.27) (Plasma thromboplastin antecedent) (PTA) [Cleaved into: Coagulation factor XIa heavy chain; Coagulation factor XIa light chain]	FA11_HUMAN		SP+	685760	105670	1494300	2357900	26781	204710	85949	37871	1.16091e+06	88827.8
P04070	Vitamin K-dependent protein C (EC 3.4.21.69) (Anticoagulant protein C) (Autoprothrombin IIA) (Blood coagulation factor XIV) [Cleaved into: Vitamin K-dependent protein C light chain; Vitamin K-dependent protein C heavy chain; Activation peptide]	PROC_HUMAN		SP+	16815000	4591100	16956000	17194000	256260	272910	155500	587120	13889025	317948
P54886	Delta-1-pyrroline-5-carboxylate synthase (P5CS) (Aldehyde dehydrogenase family 18 member A1) [Includes: Glutamate 5-kinase (GK) (EC 2.7.2.11) (Gamma-glutamyl kinase); Gamma-glutamyl phosphate reductase (GPR) (EC 1.2.1.41) (Glutamate-5-semialdehyde dehydrogenase) (Glutamyl-gamma-semialdehyde dehydrogenase)]	P5CS_HUMAN		SP-	307700	363900	146590	545730	10156	28490	18651	18033	340980	18832.5
Q15233	Non-POU domain-containing octamer-binding protein (NonO protein) (54 kDa nuclear RNA- and DNA-binding protein) (55 kDa nuclear protein) (DNA-binding p52/p100 complex, 52 kDa subunit) (NMT55) (p54(nrb)) (p54nrb)	NONO_HUMAN		NP	552930	1557000	3201300	3299000	237160	299620	87747	1207200	2.15256e+06	457932
Q9H4F8	SPARC-related modular calcium-binding protein 1 (Secreted modular calcium-binding protein 1) (SMOC-1)	SMOC1_HUMAN		SP+	6286300	3589200	4659700	4576400	18833	236070	37491	646830	4777900	234806
Q9UHD1	Cysteine and histidine-rich domain-containing protein 1 (CHORD domain-containing protein 1) (CHORD-containing protein 1) (CHP-1) (Protein morgana)	CHRD1_HUMAN	x	NP	2589800	1764800	2959000	2558800	190610	266080	77176	448890	2468100	245689
P38117	Electron transfer flavoprotein subunit beta (Beta-ETF)	ETFB_HUMAN	x	NP	286620	1031700	1328200	1480900	3918500	4319200	806350	2744700	1031855	2.94719e+06
Q9P2T1	GMP reductase 2 (GMPR 2) (EC 1.7.1.7) (Guanosine 5'-monophosphate oxidoreductase 2) (Guanosine monophosphate reductase 2)	GMPR2_HUMAN	x	NP	4752400	2940700	7842500	2571900	345480	361730	81157	257820	4526875	261547
Q99729	Heterogeneous nuclear ribonucleoprotein A/B (hnRNP A/B) (APOBEC1-binding protein 1) (ABBP-1)	ROAA_HUMAN		NP	8832900	8313000	8627500	7462800	721160	747200	105980	1342600	8309050	729235
O75326	Semaphorin-7A (CDw108) (JMH blood group antigen) (John-Milton-Hargen human blood group Ag) (Semaphorin-K1) (Sema K1) (Semaphorin-L) (Sema L) (CD antigen CD108)	SEM7A_HUMAN		SP+	1566400	628450	1583400	1553400	83056	134650	301860	252240	1.33291e+06	192952
O14579	Coatomer subunit epsilon (Epsilon-coat protein) (Epsilon-COP)	COPE_HUMAN		NP	2443400	3094000	3557100	2950500	910060	1671300	290520	2485700	3011250	1339395
P05198	Eukaryotic translation initiation factor 2 subunit 1 (Eukaryotic translation initiation factor 2 subunit alpha) (eIF-2-alpha) (eIF-2A) (eIF-2alpha)	IF2A_HUMAN	x	NP	1790900	2442000	2731700	2804200	415020	954720	91063	1283700	2442200	686126
P12004	Proliferating cell nuclear antigen (PCNA) (Cyclin)	PCNA_HUMAN	x	NP	8118500	7658600	19973000	17902000	205360	148820	24037	198700	13413025	144229
Q9UMS4	Pre-mRNA-processing factor 19 (EC 2.3.2.27) (Nuclear matrix protein 200) (PRP19/PSO4 homolog) (hPso4) (RING-type E3 ubiquitin transferase PRP19) (Senescence evasion factor)	PRP19_HUMAN	x	NP	4235600	2536900	4397000	3927500	162240	32220	88591	599320	3774250	220593
Q9BR76	Coronin-1B (Coronin-2)	COR1B_HUMAN		NP	4203500	2998700	4710700	5018600	852260	1317900	383150	3131400	4232875	1.42118e+06
P61626	Lysozyme C (EC 3.2.1.17) (1,4-beta-N-acetylmuramidase C)	LYSC_HUMAN		SP+	353250000	268010000	722350000	649240000	1299300	918130	757520	15831000	498212500	4.70149e+06
O15143	Actin-related protein 2/3 complex subunit 1B (Arp2/3 complex 41 kDa subunit) (p41-ARC)	ARC1B_HUMAN		NP	4812700	1431700	1957700	4106700	704030	1691300	284510	1966700	3077200	1161635
P02766	Transthyretin (ATTR) (Prealbumin) (TBPA)	TTHY_HUMAN		SP+	5663300	3619200	63067000	62293000	28696000	10675000	35555000	42931000	33660625	29464250
P17980	26S proteasome regulatory subunit 6A (26S proteasome AAA-ATPase subunit RPT5) (Proteasome 26S subunit ATPase 3) (Proteasome subunit P50) (Tat-binding protein 1) (TBP-1)	PRS6A_HUMAN		NP	449310	452180	632840	506580	527050	548100	293010	829520	510228	549420
Q13867	Bleomycin hydrolase (BH) (BLM hydrolase) (BMH) (EC 3.4.22.40)	BLMH_HUMAN		NP	3219100	1873500	1786200	1544100	163560	141750	190460	222580	2105725	179588
Q99598	Translin-associated protein X (Translin-associated factor X)	TSNAX_HUMAN		NP	1949000	1831000	2570000	1678500	224850	202220	80964	447530	2007125	238891
Q9UKK9	ADP-sugar pyrophosphatase (EC 3.6.1.13) (8-oxo-dGDP phosphatase) (EC 3.6.1.58) (Nuclear ATP-synthesis protein NUDIX5) (EC 2.7.7.96) (Nucleoside diphosphate-linked moiety X motif 5) (Nudix motif 5) (hNUDT5) (YSA1H)	NUDT5_HUMAN		NP	9384100	8653500	6653300	6224900	7261400	6751700	2511200	8127000	7728950	6162825
Q9UBE0	SUMO-activating enzyme subunit 1 (Ubiquitin-like 1-activating enzyme E1A) [Cleaved into: SUMO-activating enzyme subunit 1, N-terminally processed]	SAE1_HUMAN	x	NP	835210	1472400	1398900	1768400	37400	21197	10942	193840	1.36873e+06	65844.8
Q9UNM6	26S proteasome non-ATPase regulatory subunit 13 (26S proteasome regulatory subunit RPN9) (26S proteasome regulatory subunit S11) (26S proteasome regulatory subunit p40.5)	PSD13_HUMAN	x	NP	527650	392200	530110	686860	669150	697790	220120	1337600	534205	731165
P30046	D-dopachrome decarboxylase (EC 4.1.1.84) (D-dopachrome tautomerase) (Phenylpyruvate tautomerase II)	DOPD_HUMAN		NP	21972000	12063000	19237000	13102000	69103000	78821000	39040000	110850000	16593500	74453500
Q13283	Ras GTPase-activating protein-binding protein 1 (G3BP-1) (EC 3.6.4.12) (EC 3.6.4.13) (ATP-dependent DNA helicase VIII) (hDH VIII) (GAP SH3 domain-binding protein 1)	G3BP1_HUMAN	x	NP	955260	1289100	2484800	2109500	128850	525380	53140	952170	1709665	414885
Q13884	Beta-1-syntrophin (59 kDa dystrophin-associated protein A1 basic component 1) (DAPA1B) (BSYN2) (Syntrophin-2) (Tax interaction protein 43) (TIP-43)	SNTB1_HUMAN		SP-	926890	869010	1018100	1016100	17151	96537	20360	187340	957525	80347
P00492	Hypoxanthine-guanine phosphoribosyltransferase (HGPRT) (HGPRTase) (EC 2.4.2.8)	HPRT_HUMAN	x	SP-	5406900	2329900	3059000	2897900	1043500	1552700	881240	2959500	3423425	1609235
Q00688	Peptidyl-prolyl cis-trans isomerase FKBP3 (PPIase FKBP3) (EC 5.2.1.8) (25 kDa FK506-binding protein) (25 kDa FKBP) (FKBP-25) (FK506-binding protein 3) (FKBP-3) (Immunophilin FKBP25) (Rapamycin-selective 25 kDa immunophilin) (Rotamase)	FKBP3_HUMAN	x	NP	1512500	4423800	6338300	4508500	1225400	3804800	586510	2962300	4195775	2.14475e+06
Q14376	UDP-glucose 4-epimerase (EC 5.1.3.2) (Galactowaldenase) (UDP-N-acetylgalactosamine 4-epimerase) (UDP-GalNAc 4-epimerase) (UDP-N-acetylglucosamine 4-epimerase) (UDP-GlcNAc 4-epimerase) (EC 5.1.3.7) (UDP-galactose 4-epimerase)	GALE_HUMAN		NP	185580	153720	103920	205790	1235000	1620900	652310	1460300	162252	1.24213e+06
P99999	Cytochrome c	CYC_HUMAN		NP	50073000	34644000	41722000	40651000	40929000	39036000	21504000	66685000	41772500	42038500
O15372	Eukaryotic translation initiation factor 3 subunit H (eIF3h) (Eukaryotic translation initiation factor 3 subunit 3) (eIF-3-gamma) (eIF3 p40 subunit)	EIF3H_HUMAN		SP-	1924700	1685000	1440200	1784000	58539	197620	34619	378910	1708475	167422
P36551	Oxygen-dependent coproporphyrinogen-III oxidase, mitochondrial (COX) (Coprogen oxidase) (Coproporphyrinogenase) (EC 1.3.3.3)	HEM6_HUMAN		SP-	757640	467850	697970	537030	905450	400780	106290	299680	615122	428050
P16278	Beta-galactosidase (EC 3.2.1.23) (Acid beta-galactosidase) (Lactase) (Elastin receptor 1)	BGAL_HUMAN		SP+	3235300	2364500	1704500	2173400	221090	543800	143630	711370	2369425	404972
P13861	cAMP-dependent protein kinase type II-alpha regulatory subunit	KAP2_HUMAN	x	SP-	1721200	1556500	1317600	1985600	460650	650220	129560	1089800	1645225	582558
P15291	Beta-1,4-galactosyltransferase 1 (Beta-1,4-GalTase 1) (Beta4Gal-T1) (b4Gal-T1) (EC 2.4.1.-) (Beta-N-acetylglucosaminyl-glycolipid beta-1,4-galactosyltransferase) (Beta-N-acetylglucosaminylglycopeptide beta-1,4-galactosyltransferase) (EC 2.4.1.38) (Lactose synthase A protein) (EC 2.4.1.22) (N-acetyllactosamine synthase) (EC 2.4.1.90) (Nal synthase) (UDP-Gal:beta-GlcNAc beta-1,4-galactosyltransfera…	B4GT1_HUMAN		SP-	12804000	3530800	9439300	10595000	250040	1567300	218670	939910	9092275	743980
Q15019	Septin-2 (Neural precursor cell expressed developmentally down-regulated protein 5) (NEDD-5)	SEPT2_HUMAN	x	NP	992780	935630	2445900	2651200	290050	665600	214280	1251900	1.75638e+06	605458
Q13098	COP9 signalosome complex subunit 1 (SGN1) (Signalosome subunit 1) (G protein pathway suppressor 1) (GPS-1) (JAB1-containing signalosome subunit 1) (Protein MFH)	CSN1_HUMAN		NP	2047400	1420500	1549900	780530	74740	78826	22451	246620	1.44958e+06	105659
Q13126	S-methyl-5'-thioadenosine phosphorylase (EC 2.4.2.28) (5'-methylthioadenosine phosphorylase) (MTA phosphorylase) (MTAP) (MTAPase)	MTAP_HUMAN		NP	3217600	2800100	2527500	2635600	512560	613010	213630	963660	2795200	575715
Q09028	Histone-binding protein RBBP4 (Chromatin assembly factor 1 subunit C) (CAF-1 subunit C) (Chromatin assembly factor I p48 subunit) (CAF-I 48 kDa subunit) (CAF-I p48) (Nucleosome-remodeling factor subunit RBAP48) (Retinoblastoma-binding protein 4) (RBBP-4) (Retinoblastoma-binding protein p48)	RBBP4_HUMAN	x	SP-	5403600	3529900	7862000	6170300	450890	406560	200210	794520	5741450	463045
Q9UNZ2	NSFL1 cofactor p47 (UBX domain-containing protein 2C) (p97 cofactor p47)	NSF1C_HUMAN		NP	568480	1585300	2509400	1854200	423540	298590	195320	816450	1629345	433475
P62495	Eukaryotic peptide chain release factor subunit 1 (Eukaryotic release factor 1) (eRF1) (Protein Cl1) (TB3-1)	ERF1_HUMAN	x	NP	2180200	1999600	1922300	2206800	126480	411660	107440	284530	2077225	232528
Q14247	Src substrate cortactin (Amplaxin) (Oncogene EMS1)	SRC8_HUMAN		NP	41321	74972	381010	498070	366650	508450	139200	839500	248843	463450
O43809	Cleavage and polyadenylation specificity factor subunit 5 (Cleavage and polyadenylation specificity factor 25 kDa subunit) (CPSF 25 kDa subunit) (Cleavage factor Im complex 25 kDa subunit) (CFIm25) (Nucleoside diphosphate-linked moiety X motif 21) (Nudix motif 21) (Nudix hydrolase 21) (Pre-mRNA cleavage factor Im 68 kDa subunit)	CPSF5_HUMAN	x	NP	6683400	5241700	6895000	5857800	169610	359000	70531	673480	6169475	318155
P29692	Elongation factor 1-delta (EF-1-delta) (Antigen NY-CO-4)	EF1D_HUMAN		NP	1292600	3425200	12882000	13835000	2578900	3499000	1311900	4948700	7858700	3084625
Q9NVS9	Pyridoxine-5'-phosphate oxidase (EC 1.4.3.5) (Pyridoxamine-phosphate oxidase)	PNPO_HUMAN		SP-	822740	1413800	3377700	2655500	5048500	5209300	1242400	5758300	2067435	4314625
P08581	Hepatocyte growth factor receptor (HGF receptor) (EC 2.7.10.1) (HGF/SF receptor) (Proto-oncogene c-Met) (Scatter factor receptor) (SF receptor) (Tyrosine-protein kinase Met)	MET_HUMAN		SP+	236520	103130	409100	485270	68857	91995	69691	200070	308505	107653
P27824	Calnexin (IP90) (Major histocompatibility complex class I antigen-binding protein p88) (p90)	CALX_HUMAN		SP+	1393800	536560	1042900	879490	728130	915190	213420	284730	963188	535368
P13804	Electron transfer flavoprotein subunit alpha, mitochondrial (Alpha-ETF)	ETFA_HUMAN		NP	800340	1266800	1357500	1149700	4021400	3183500	869570	2402300	1143585	2.61919e+06
P15586	N-acetylglucosamine-6-sulfatase (EC 3.1.6.14) (Glucosamine-6-sulfatase) (G6S)	GNS_HUMAN		SP+	3163500	1863700	1789100	1354800	285940	581530	46690	1481100	2042775	598815
P01042	Kininogen-1 (Alpha-2-thiol proteinase inhibitor) (Fitzgerald factor) (High molecular weight kininogen) (HMWK) (Williams-Fitzgerald-Flaujeac factor) [Cleaved into: Kininogen-1 heavy chain; T-kinin (Ile-Ser-Bradykinin); Bradykinin (Kallidin I); Lysyl-bradykinin (Kallidin II); Kininogen-1 light chain; Low molecular weight growth-promoting factor]	KNG1_HUMAN		SP+	1550700	502800	1854400	2266000	655470	1054400	778200	2646700	1543475	1.28369e+06
Q9H993	Protein-glutamate O-methyltransferase (EC 2.1.1.-) (Acidic residue methyltransferase 1)	ARMT1_HUMAN		NP	1839900	938890	1650400	1627100	637730	774850	324880	596410	1.51407e+06	583468
P01034	Cystatin-C (Cystatin-3) (Gamma-trace) (Neuroendocrine basic polypeptide) (Post-gamma-globulin)	CYTC_HUMAN		SP+	458270000	354780000	888540000	912540000	10100000	26571000	7627200	40519000	653532500	21204300
P03950	Angiogenin (EC 3.1.27.-) (Ribonuclease 5) (RNase 5)	ANGI_HUMAN		SP+	59680000	33853000	101610000	111900000	55780	768160	70629	833610	76760750	432045
P10768	S-formylglutathione hydrolase (FGH) (EC 3.1.2.12) (Esterase D) (Methylumbelliferyl-acetate deacetylase) (EC 3.1.1.56)	ESTD_HUMAN		NP	4078100	3382200	4617000	5458300	2520100	3470300	836570	2270500	4383900	2.27437e+06
P19652	Alpha-1-acid glycoprotein 2 (AGP 2) (Orosomucoid-2) (OMD 2)	A1AG2_HUMAN		SP+	152330000	60891000	120710000	111680000	17548000	30265000	14947000	42416000	111402750	26294000
P35270	Sepiapterin reductase (SPR) (EC 1.1.1.153)	SPRE_HUMAN		SP-	3191000	2709100	3995400	3476700	1638400	2096400	726260	2601500	3343050	1765640
P50453	Serpin B9 (Cytoplasmic antiproteinase 3) (CAP-3) (CAP3) (Peptidase inhibitor 9) (PI-9)	SPB9_HUMAN		NP	348600	274400	50472	50342	657440	1200200	128850	1071600	180954	764522
Q6EMK4	Vasorin (Protein slit-like 2)	VASN_HUMAN		SP+	11998000	5101800	23591000	19334000	283040	839470	262810	609080	15006200	498600
Q8WW59	SPRY domain-containing protein 4	SPRY4_HUMAN		NP	725800	610340	878970	826030	5128000	5058000	1897400	4356400	760285	4109950
Q9Y5B9	FACT complex subunit SPT16 (Chromatin-specific transcription elongation factor 140 kDa subunit) (FACT 140 kDa subunit) (FACTp140) (Facilitates chromatin transcription complex subunit SPT16) (hSPT16)	SP16H_HUMAN		NP	514830	546680	434860	485110	40970	24222	7252.6	90834	495370	40819.7
P55735	Protein SEC13 homolog (GATOR complex protein SEC13) (SEC13-like protein 1) (SEC13-related protein)	SEC13_HUMAN	x	SP-	3478100	2842200	4083600	3756400	1174500	2050500	522440	3231200	3540075	1744660
Q15404	Ras suppressor protein 1 (RSP-1) (Rsu-1)	RSU1_HUMAN	x	NP	780350	643640	816430	458700	1453900	2369100	488940	2954800	674780	1816685
Q9UJU6	Drebrin-like protein (Cervical SH3P7) (Cervical mucin-associated protein) (Drebrin-F) (HPK1-interacting protein of 55 kDa) (HIP-55) (SH3 domain-containing protein 7)	DBNL_HUMAN		SP-	33760	299260	895170	635340	231610	270760	54246	1124900	465882	420379
O00232	26S proteasome non-ATPase regulatory subunit 12 (26S proteasome regulatory subunit RPN5) (26S proteasome regulatory subunit p55)	PSD12_HUMAN	x	NP	428840	433190	638950	626930	403200	420150	102520	760280	531978	421538
Q96AB3	Isochorismatase domain-containing protein 2	ISOC2_HUMAN		NP	1516700	679510	691460	464100	6633000	6310300	2949800	8696900	837942	6147500
Q9H6S3	Epidermal growth factor receptor kinase substrate 8-like protein 2 (EPS8-like protein 2) (Epidermal growth factor receptor pathway substrate 8-related protein 2) (EPS8-related protein 2)	ES8L2_HUMAN		NP	708220	198500	585160	546590	54759	155180	25774	70988	509618	76675.2
P17936	Insulin-like growth factor-binding protein 3 (IBP-3) (IGF-binding protein 3) (IGFBP-3)	IBP3_HUMAN		SP+	5234500	4409000	2745800	3223000	23746	2342200	825410	87593	3903075	819737
O95433	Activator of 90 kDa heat shock protein ATPase homolog 1 (AHA1) (p38)	AHSA1_HUMAN		NP	4850700	3946700	4822000	3092600	133420	273650	47004	524000	4178000	244518
P62191	26S proteasome regulatory subunit 4 (P26s4) (26S proteasome AAA-ATPase subunit RPT2) (Proteasome 26S subunit ATPase 1)	PRS4_HUMAN		NP	786300	449900	715150	660700	525740	592450	296230	942170	653012	589148
Q00341	Vigilin (High density lipoprotein-binding protein) (HDL-binding protein)	VIGLN_HUMAN		NP	69941	106650	170780	136270	63455	151300	64720	260750	120910	135056
Q04760	Lactoylglutathione lyase (EC 4.4.1.5) (Aldoketomutase) (Glyoxalase I) (Glx I) (Ketone-aldehyde mutase) (Methylglyoxalase) (S-D-lactoylglutathione methylglyoxal lyase)	LGUL_HUMAN		NP	7528600	8425400	11958000	10335000	8635700	8687600	6359100	13116000	9561750	9199600
P07108	Acyl-CoA-binding protein (ACBP) (Diazepam-binding inhibitor) (DBI) (Endozepine) (EP)	ACBP_HUMAN		NP	1781800	3220800	7521900	4345300	19605000	18663000	7299200	32238000	4217450	19451300
O00764	Pyridoxal kinase (EC 2.7.1.35) (Pyridoxine kinase)	PDXK_HUMAN		NP	2718400	2099000	2808200	3207500	1256100	1233100	282090	1497800	2708275	1.06727e+06
Q14019	Coactosin-like protein	COTL1_HUMAN	x	SP-	1088500	1019700	827870	312980	11742000	17114000	5207300	21591000	812262	13913575
P61916	NPC intracellular cholesterol transporter 2 (Epididymal secretory protein E1) (Human epididymis-specific protein 1) (He1) (Niemann-Pick disease type C2 protein)	NPC2_HUMAN		SP+	12250000	7219800	18040000	18608000	1649000	2370500	1197500	3685900	14029450	2225725
Q9H477	Ribokinase (RK) (EC 2.7.1.15)	RBSK_HUMAN		SP-	775220	623990	615830	673790	2546300	2416800	1062800	3406800	672208	2358175
Q96GK7	Fumarylacetoacetate hydrolase domain-containing protein 2A (EC 3.-.-.-)	FAH2A_HUMAN	x	NP	292570	135690	214340	138740	3289800	2800800	1280400	4692400	195335	3015850
O75223	Gamma-glutamylcyclotransferase (EC 4.3.2.9) (Cytochrome c-releasing factor 21)	GGCT_HUMAN		NP	2554400	2424600	2380100	2728900	1369500	1512600	408260	1271900	2522000	1140565
P52888	Thimet oligopeptidase (EC 3.4.24.15) (Endopeptidase 24.15) (MP78)	THOP1_HUMAN	x	NP	923950	738190	952060	1128800	349470	866660	161470	743980	935750	530395
Q96IY4	Carboxypeptidase B2 (EC 3.4.17.20) (Carboxypeptidase U) (CPU) (Plasma carboxypeptidase B) (pCPB) (Thrombin-activable fibrinolysis inhibitor) (TAFI)	CBPB2_HUMAN		SP+	1712900	1197900	10775000	9160200	351040	564960	229950	835570	5711500	495380
Q9UBT2	SUMO-activating enzyme subunit 2 (EC 2.3.2.-) (Anthracycline-associated resistance ARX) (Ubiquitin-like 1-activating enzyme E1B) (Ubiquitin-like modifier-activating enzyme 2)	SAE2_HUMAN		NP	1014900	1186200	1475900	1253500	8284.1	55229	10029	78738	1232625	38070
Q14554	Protein disulfide-isomerase A5 (EC 5.3.4.1) (Protein disulfide isomerase-related protein)	PDIA5_HUMAN		SP+	199240	299010	97644	127610	707120	909810	447720	849290	180876	728485
P50897	Palmitoyl-protein thioesterase 1 (PPT-1) (EC 3.1.2.22) (Palmitoyl-protein hydrolase 1)	PPT1_HUMAN		SP+	8664000	2376600	5436400	8416600	276090	922230	112090	1098900	6223400	602328
O76003	Glutaredoxin-3 (PKC-interacting cousin of thioredoxin) (PICOT) (PKC-theta-interacting protein) (PKCq-interacting protein) (Thioredoxin-like protein 2)	GLRX3_HUMAN	x	NP	3041900	2390600	4375700	3189100	315820	531120	183330	375090	3249325	351340
P30405	Peptidyl-prolyl cis-trans isomerase F, mitochondrial (PPIase F) (EC 5.2.1.8) (Cyclophilin D) (CyP-D) (CypD) (Cyclophilin F) (Mitochondrial cyclophilin) (CyP-M) (Rotamase F)	PPIF_HUMAN		SP-	4968600	4706700	9364100	8584400	5432100	4487000	1800100	4325200	6905950	4011100
Q9HAV7	GrpE protein homolog 1, mitochondrial (HMGE) (Mt-GrpE#1)	GRPE1_HUMAN		SP-	3624800	3846000	3078600	1889200	1666700	1344700	742450	1752200	3109650	1.37651e+06
Q96IU4	Protein ABHD14B (EC 3.-.-.-) (Alpha/beta hydrolase domain-containing protein 14B) (Abhydrolase domain-containing protein 14B) (CCG1-interacting factor B)	ABHEB_HUMAN		SP-	6119200	4418600	4084700	3633700	22808000	29083000	10022000	19526000	4564050	20359750
Q15274	Nicotinate-nucleotide pyrophosphorylase [carboxylating] (EC 2.4.2.19) (Quinolinate phosphoribosyltransferase [decarboxylating]) (QAPRTase) (QPRTase)	NADC_HUMAN		SP+	26266000	15407000	23391000	19335000	9678200	12195000	4106500	20379000	21099750	11589675
P26640	Valine--tRNA ligase (EC 6.1.1.9) (Protein G7a) (Valyl-tRNA synthetase) (ValRS)	SYVC_HUMAN		NP	251500	205430	379590	319430	57651	69835	38136	149640	288988	78815.5
P29966	Myristoylated alanine-rich C-kinase substrate (MARCKS) (Protein kinase C substrate, 80 kDa protein, light chain) (80K-L protein) (PKCSL)	MARCS_HUMAN		NP	2345700	3332800	9671500	7151700	80849	577270	30956	689110	5625425	344546
Q15257	Serine/threonine-protein phosphatase 2A activator (EC 5.2.1.8) (PP2A, subunit B', PR53 isoform) (Phosphotyrosyl phosphatase activator) (PTPA) (Serine/threonine-protein phosphatase 2A regulatory subunit 4) (Serine/threonine-protein phosphatase 2A regulatory subunit B')	PTPA_HUMAN	x	NP	1856500	2204700	2462300	2092900	1029600	1353900	372860	1172500	2154100	982215
Q86SQ4	Adhesion G-protein coupled receptor G6 (Developmentally regulated G-protein-coupled receptor) (G-protein coupled receptor 126) (Vascular inducible G protein-coupled receptor) [Cleaved into: ADGRG6 N-terminal fragment (ADGRG6-NTF); ADGRG6 C-terminal fragment (ADGRG6-CTF)]	AGRG6_HUMAN		SP+	4217100	1203700	3597000	3311100	29362	8206.4	5188.9	69816	3082225	28143.3
Q12794	Hyaluronidase-1 (Hyal-1) (EC 3.2.1.35) (Hyaluronoglucosaminidase-1) (Lung carcinoma protein 1) (LuCa-1)	HYAL1_HUMAN		SP+	6473800	3241600	7911600	9255300	83917	100410	14525	565810	6720575	191166
P68036	Ubiquitin-conjugating enzyme E2 L3 (EC 2.3.2.23) (E2 ubiquitin-conjugating enzyme L3) (L-UBC) (UbcH7) (Ubiquitin carrier protein L3) (Ubiquitin-conjugating enzyme E2-F1) (Ubiquitin-protein ligase L3)	UB2L3_HUMAN	x	NP	7250000	7964800	9343100	7609500	3512700	4408600	1636300	5246900	8041850	3701125
Q92973	Transportin-1 (Importin beta-2) (Karyopherin beta-2) (M9 region interaction protein) (MIP)	TNPO1_HUMAN	x	NP	449910	428910	530900	392380	119360	133180	52069	208720	450525	128332
Q7L1Q6	Basic leucine zipper and W2 domain-containing protein 1 (Protein Orf)	BZW1_HUMAN		NP	1971600	804030	1585500	1968600	220770	205740	112210	269900	1.58243e+06	202155
Q9UHD8	Septin-9 (MLL septin-like fusion protein MSF-A) (MLL septin-like fusion protein) (Ovarian/Breast septin) (Ov/Br septin) (Septin D1)	SEPT9_HUMAN		SP-	527510	553780	666110	923940	15370	16441	4088.2	180320	667835	54054.8
Q13492	Phosphatidylinositol-binding clathrin assembly protein (Clathrin assembly lymphoid myeloid leukemia protein)	PICAL_HUMAN		NP	1046500	806650	444280	521220	237520	454480	74383	696270	704662	365663
P08195	4F2 cell-surface antigen heavy chain (4F2hc) (4F2 heavy chain antigen) (Lymphocyte activation antigen 4F2 large subunit) (Solute carrier family 3 member 2) (CD antigen CD98)	4F2_HUMAN		SP-	1920500	559180	1814000	1770100	263170	68421	142760	731450	1515945	301450
P14923	Junction plakoglobin (Catenin gamma) (Desmoplakin III) (Desmoplakin-3)	PLAK_HUMAN	x	NP	181430	373170	463170	399830	37766	46853	30964	70649	354400	46558
O00505	Importin subunit alpha-4 (Importin alpha Q2) (Qip2) (Karyopherin subunit alpha-3) (SRP1-gamma)	IMA4_HUMAN		NP	1804800	956580	2306200	2516700	209550	315420	85276	413270	1896070	255879
O15031	Plexin-B2 (MM1)	PLXB2_HUMAN		SP+	819150	371130	447210	385730	31397	46420	23175	65894	505805	41721.5
P07358	Complement component C8 beta chain (Complement component 8 subunit beta)	CO8B_HUMAN		SP+	563910	184700	1451700	1520400	88654	501750	100190	521480	930178	303018
P49411	Elongation factor Tu, mitochondrial (EF-Tu) (P43)	EFTU_HUMAN		SP+	126910	263470	223060	172680	691820	626940	226490	124230	196530	417370
P54802	Alpha-N-acetylglucosaminidase (EC 3.2.1.50) (N-acetyl-alpha-glucosaminidase) (NAG) [Cleaved into: Alpha-N-acetylglucosaminidase 82 kDa form; Alpha-N-acetylglucosaminidase 77 kDa form]	ANAG_HUMAN		SP+	257370	138530	368440	331700	301950	462190	184170	673390	274010	405425
Q12907	Vesicular integral-membrane protein VIP36 (Glycoprotein GP36b) (Lectin mannose-binding 2) (Vesicular integral-membrane protein 36) (VIP36)	LMAN2_HUMAN		SP+	5235100	2128200	8609700	7563200	1825200	2156700	740960	2649900	5884050	1843190
Q99879	Histone H2B type 1-M (Histone H2B.e) (H2B/e)	H2B1M_HUMAN	x	NP	14357000	36183000	4608400	5987800	8955400	30743000	15389000	83481000	15284050	34642100
Q15637	Splicing factor 1 (Mammalian branch point-binding protein) (BBP) (mBBP) (Transcription factor ZFM1) (Zinc finger gene in MEN1 locus) (Zinc finger protein 162)	SF01_HUMAN		NP	530840	895250	1558700	1338300	64251	79343	27991	464760	1.08077e+06	159086
Q86X76	Deaminated glutathione amidase (dGSH amidase) (EC 3.5.1.128) (Nitrilase homolog 1)	NIT1_HUMAN		NP	493680	210170	89668	125500	1466700	1680700	459230	1297100	229754	1.22593e+06
P84077	#N/A	ARF1_HUMAN	x	NP	8050800	7550800	10208000	11077000	1702800	3110100	1049800	3496200	9221650	2339725
Q15029	116 kDa U5 small nuclear ribonucleoprotein component (Elongation factor Tu GTP-binding domain-containing protein 2) (SNU114 homolog) (hSNU114) (U5 snRNP-specific protein, 116 kDa) (U5-116 kDa)	U5S1_HUMAN	x	NP	419380	364500	286580	349830	903170	3326300	2474800	1031100	355072	1.93384e+06
P43251	Biotinidase (Biotinase) (EC 3.5.1.12)	BTD_HUMAN		SP-	3372000	1736400	5629500	4707500	90529	176880	84463	211200	3861350	140768
Q13561	Dynactin subunit 2 (50 kDa dynein-associated polypeptide) (Dynactin complex 50 kDa subunit) (DCTN-50) (p50 dynamitin)	DCTN2_HUMAN	x	NP	285850	523280	518270	484310	340520	385590	227560	977400	452928	482768
Q99873	Protein arginine N-methyltransferase 1 (EC 2.1.1.319) (Histone-arginine N-methyltransferase PRMT1) (Interferon receptor 1-bound protein 4)	ANM1_HUMAN		NP	1120500	955360	2721800	2759400	118640	151520	67200	172890	1889265	127562
Q9Y3F4	Serine-threonine kinase receptor-associated protein (MAP activator with WD repeats) (UNR-interacting protein) (WD-40 repeat protein PT-WD)	STRAP_HUMAN	x	NP	499920	543610	949990	412850	348510	416460	199950	700660	601592	416395
Q92896	Golgi apparatus protein 1 (CFR-1) (Cysteine-rich fibroblast growth factor receptor) (E-selectin ligand 1) (ESL-1) (Golgi sialoglycoprotein MG-160)	GSLG1_HUMAN		SP+	448540	326720	176280	150650	8083	20137	1604.7	103560	275548	33346.2
Q15907	Ras-related protein Rab-11B (GTP-binding protein YPT3)	RB11B_HUMAN	x	NP	932910	848520	2388200	2196700	893840	838930	460250	1694800	1.59158e+06	971955
P16403	Histone H1.2 (Histone H1c) (Histone H1d) (Histone H1s-1)	H12_HUMAN	x	NP	1942800	4440900	371270	144350	606520	3650200	1111100	10046000	1724830	3853455
Q15417	Calponin-3 (Calponin, acidic isoform)	CNN3_HUMAN	x	SP-	212870	298240	1376500	733840	804270	1187500	159850	1018700	655362	792580
Q99447	Ethanolamine-phosphate cytidylyltransferase (EC 2.7.7.14) (CTP:phosphoethanolamine cytidylyltransferase) (Phosphorylethanolamine transferase)	PCY2_HUMAN		NP	954960	554700	1369900	1513500	212310	377810	129250	271840	1098265	247802
P49903	Selenide, water dikinase 1 (EC 2.7.9.3) (Selenium donor protein 1) (Selenophosphate synthase 1)	SPS1_HUMAN	x	NP	1272400	1050500	1626700	1333000	450150	572810	113920	685750	1320650	455658
Q9GZT8	NIF3-like protein 1 (Amyotrophic lateral sclerosis 2 chromosomal region candidate gene 1 protein)	NIF3L_HUMAN		SP-	1655300	1294600	1459500	968360	754200	614370	274610	976350	1344440	654882
P63208	S-phase kinase-associated protein 1 (Cyclin-A/CDK2-associated protein p19) (p19A) (Organ of Corti protein 2) (OCP-2) (Organ of Corti protein II) (OCP-II) (RNA polymerase II elongation factor-like protein) (SIII) (Transcription elongation factor B polypeptide 1-like) (p19skp1)	SKP1_HUMAN	x	SP-	4328100	3364800	5009300	3854000	238970	477940	114670	418380	4139050	312490
P22061	Protein-L-isoaspartate(D-aspartate) O-methyltransferase (PIMT) (EC 2.1.1.77) (L-isoaspartyl protein carboxyl methyltransferase) (Protein L-isoaspartyl/D-aspartyl methyltransferase) (Protein-beta-aspartate methyltransferase)	PIMT_HUMAN	x	NP	5081900	4090900	5030100	5604700	1268200	1713600	597610	1874900	4951900	1.36358e+06
P14735	Insulin-degrading enzyme (EC 3.4.24.56) (Abeta-degrading protease) (Insulin protease) (Insulinase) (Insulysin)	IDE_HUMAN	x	SP+	314880	347200	367080	289010	35316	71842	18002	118050	329542	60802.5
Q13740	CD166 antigen (Activated leukocyte cell adhesion molecule) (CD antigen CD166)	CD166_HUMAN		SP+	703500	405970	966390	899340	86711	70245	21226	71216	743800	62349.5
P04844	Dolichyl-diphosphooligosaccharide--protein glycosyltransferase subunit 2 (Dolichyl-diphosphooligosaccharide--protein glycosyltransferase 63 kDa subunit) (RIBIIR) (Ribophorin II) (RPN-II) (Ribophorin-2)	RPN2_HUMAN		SP+	168250	61463	28875	48062	520840	574150	61181	781450	76662.5	484405
Q8NCW5	NAD(P)H-hydrate epimerase (EC 5.1.99.6) (Apolipoprotein A-I-binding protein) (AI-BP) (NAD(P)HX epimerase) (YjeF N-terminal domain-containing protein 1) (YjeF_N1)	NNRE_HUMAN		SP+	6195700	3896400	4816100	3642600	3598600	3894800	2242100	5252600	4637700	3747025
O15145	Actin-related protein 2/3 complex subunit 3 (Arp2/3 complex 21 kDa subunit) (p21-ARC)	ARPC3_HUMAN	x	SP-	2431400	1109800	3479600	2825800	2600800	4164200	1145800	5559500	2461650	3367575
O43747	AP-1 complex subunit gamma-1 (Adaptor protein complex AP-1 subunit gamma-1) (Adaptor-related protein complex 1 subunit gamma-1) (Clathrin assembly protein complex 1 gamma-1 large chain) (Gamma1-adaptin) (Golgi adaptor HA1/AP1 adaptin subunit gamma-1)	AP1G1_HUMAN		NP	341840	253940	242710	419740	128340	276690	61559	237410	314558	176000
P15289	Arylsulfatase A (ASA) (EC 3.1.6.8) (Cerebroside-sulfatase) [Cleaved into: Arylsulfatase A component B; Arylsulfatase A component C]	ARSA_HUMAN		SP+	1867700	1256200	605580	619230	1085600	1344300	346620	2259300	1.08718e+06	1258955
P26368	Splicing factor U2AF 65 kDa subunit (U2 auxiliary factor 65 kDa subunit) (hU2AF(65)) (hU2AF65) (U2 snRNP auxiliary factor large subunit)	U2AF2_HUMAN		NP	2136700	2983800	5016800	4078600	36010	73787	22771	690510	3553975	205770
P61201	COP9 signalosome complex subunit 2 (SGN2) (Signalosome subunit 2) (Alien homolog) (JAB1-containing signalosome subunit 2) (Thyroid receptor-interacting protein 15) (TR-interacting protein 15) (TRIP-15)	CSN2_HUMAN		NP	1225400	1020200	865580	1069000	97646	61365	56087	358040	1045045	143284
Q12904	Aminoacyl tRNA synthase complex-interacting multifunctional protein 1 (Multisynthase complex auxiliary component p43) [Cleaved into: Endothelial monocyte-activating polypeptide 2 (EMAP-2) (Endothelial monocyte-activating polypeptide II) (EMAP-II) (Small inducible cytokine subfamily E member 1)]	AIMP1_HUMAN		NP	480830	563760	1631600	1432200	881970	1070000	501060	1723300	1.0271e+06	1.04408e+06
Q15717	ELAV-like protein 1 (Hu-antigen R) (HuR)	ELAV1_HUMAN		NP	1911600	2260200	3937500	3645000	321860	66222	41505	899380	2938575	332242
Q9UJS0	Calcium-binding mitochondrial carrier protein Aralar2 (Citrin) (Mitochondrial aspartate glutamate carrier 2) (Solute carrier family 25 member 13)	CMC2_HUMAN		NP	131790	108630	155630	198450	869770	675710	27549	253770	148625	456700
Q01105	Protein SET (HLA-DR-associated protein II) (Inhibitor of granzyme A-activated DNase) (IGAAD) (PHAPII) (Phosphatase 2A inhibitor I2PP2A) (I-2PP2A) (Template-activating factor I) (TAF-I)	SET_HUMAN		NP	13330000	18003000	13356000	13945000	620320	2492100	873480	3172100	14658500	1789500
Q6P587	Acylpyruvase FAHD1, mitochondrial (EC 3.7.1.5) (Fumarylacetoacetate hydrolase domain-containing protein 1) (FAH domain-containing protein 1) (Oxaloacetate decarboxylase) (OAA decarboxylase) (EC 4.1.1.112) (YisK-like protein)	FAHD1_HUMAN		NP	4928900	3774600	4619500	3907600	5860700	4039400	2175200	9430300	4307650	5376400
P17858	ATP-dependent 6-phosphofructokinase, liver type (ATP-PFK) (PFK-L) (EC 2.7.1.11) (6-phosphofructokinase type B) (Phosphofructo-1-kinase isozyme B) (PFK-B) (Phosphohexokinase)	PFKAL_HUMAN		NP	201920	248410	229840	145960	275560	226320	100020	382160	206532	246015
P21281	V-type proton ATPase subunit B, brain isoform (V-ATPase subunit B 2) (Endomembrane proton pump 58 kDa subunit) (HO57) (Vacuolar proton pump subunit B 2)	VATB2_HUMAN	x	NP	113010	295210	580700	343690	117950	279310	34539	542370	333152	243542
P13693	Translationally-controlled tumor protein (TCTP) (Fortilin) (Histamine-releasing factor) (HRF) (p23)	TCTP_HUMAN	x	NP	13736000	12773000	17265000	14165000	10984000	12090000	6284800	21256000	14484750	12653700
P28799	Progranulin (PGRN) (Acrogranin) (Epithelin precursor) (Glycoprotein of 88 Kda) (GP88) (Glycoprotein 88) (Granulin precursor) (PC cell-derived growth factor) (PCDGF) (Proepithelin) (PEPI) [Cleaved into: Paragranulin; Granulin-1 (Granulin G); Granulin-2 (Granulin F); Granulin-3 (Epithelin-2) (Granulin B); Granulin-4 (Epithelin-1) (Granulin A); Granulin-5 (Granulin C); Granulin-6 (Granulin D); Granu…	GRN_HUMAN		SP+	3729000	3215200	1702300	1553200	60128	267000	11903	102430	2549925	110365
P31947	14-3-3 protein sigma (Epithelial cell marker protein 1) (Stratifin)	1433S_HUMAN	x	NP	3392100	7375700	17151000	16728000	5306300	5455600	3062200	6264700	11161700	5022200
P24534	Elongation factor 1-beta (EF-1-beta)	EF1B_HUMAN	x	NP	381430	1830800	5953600	7128800	2911300	2966100	808060	4705100	3.82366e+06	2847640
Q9NUJ1	Mycophenolic acid acyl-glucuronide esterase, mitochondrial (EC 3.1.1.93) (Alpha/beta hydrolase domain-containing protein 10) (Abhydrolase domain-containing protein 10)	ABHDA_HUMAN		SP+	419610	492540	205820	230960	1672000	1361200	640820	2140700	337232	1453680
Q9UBS4	DnaJ homolog subfamily B member 11 (APOBEC1-binding protein 2) (ABBP-2) (DnaJ protein homolog 9) (ER-associated DNAJ) (ER-associated Hsp40 co-chaperone) (Endoplasmic reticulum DNA J domain-containing protein 3) (ER-resident protein ERdj3) (ERdj3) (ERj3p) (HEDJ) (Human DnaJ protein 9) (hDj-9) (PWP1-interacting protein 4)	DJB11_HUMAN	x	SP+	5107000	4912500	2742500	2293700	196910	288480	15726	464880	3763925	241499
P18065	Insulin-like growth factor-binding protein 2 (IBP-2) (IGF-binding protein 2) (IGFBP-2)	IBP2_HUMAN	x	SP+	218860	137430	519250	487020	1486100	3084700	2063900	5341500	340640	2994050
P15104	Glutamine synthetase (GS) (EC 6.3.1.2) (Glutamate--ammonia ligase) (Palmitoyltransferase GLUL) (EC 2.3.1.225)	GLNA_HUMAN		NP	1187700	1088100	1429900	1713900	379570	309610	289410	3608000	1354900	1.14665e+06
P55145	Mesencephalic astrocyte-derived neurotrophic factor (Arginine-rich protein) (Protein ARMET)	MANF_HUMAN		SP+	4898400	4754400	3586500	3544800	1240900	2728800	749950	3237400	4196025	1.98926e+06
Q96C86	m7GpppX diphosphatase (EC 3.6.1.59) (DCS-1) (Decapping scavenger enzyme) (Hint-related 7meGMP-directed hydrolase) (Histidine triad nucleotide-binding protein 5) (Histidine triad protein member 5) (HINT-5) (Scavenger mRNA-decapping enzyme DcpS)	DCPS_HUMAN		SP-	628770	720100	865020	829880	236480	120260	84323	313010	760942	188518
Q96FW1	Ubiquitin thioesterase OTUB1 (EC 3.4.19.12) (Deubiquitinating enzyme OTUB1) (OTU domain-containing ubiquitin aldehyde-binding protein 1) (Otubain-1) (hOTU1) (Ubiquitin-specific-processing protease OTUB1)	OTUB1_HUMAN		NP	6969800	4963600	8028100	7860900	1322900	1785000	645980	1997200	6955600	1437770
Q9Y646	Carboxypeptidase Q (EC 3.4.17.-) (Lysosomal dipeptidase) (Plasma glutamate carboxypeptidase)	CBPQ_HUMAN		SP+	2603800	1251900	2720600	2597000	1466100	1436600	544780	3051500	2293325	1624745
P09382	Galectin-1 (Gal-1) (14 kDa laminin-binding protein) (HLBP14) (14 kDa lectin) (Beta-galactoside-binding lectin L-14-I) (Galaptin) (HBL) (HPL) (Lactose-binding lectin 1) (Lectin galactoside-binding soluble 1) (Putative MAPK-activating protein PM12) (S-Lac lectin 1)	LEG1_HUMAN		NP	3423300	3858500	7077300	6200300	2683900	5906300	1129400	1780600	5139850	2875050
P50552	Vasodilator-stimulated phosphoprotein (VASP)	VASP_HUMAN		SP-	2002400	1150000	1760200	1543000	65299	265000	49555	648220	1613900	257018
Q9H173	Nucleotide exchange factor SIL1 (BiP-associated protein) (BAP)	SIL1_HUMAN		SP+	1844000	1653100	2039800	1508800	149480	432390	71772	707010	1761425	340163
P52758	2-iminobutanoate/2-iminopropanoate deaminase (EC 3.5.99.10) (14.5 kDa translational inhibitor protein) (hp14.5) (p14.5) (Heat-responsive protein 12) (Reactive intermediate imine deaminase A homolog) (Translation inhibitor L-PSP ribonuclease) (EC 3.1.-.-) (UK114 antigen homolog)	RIDA_HUMAN		SP-	2200500	1384300	3242000	2374700	116250000	178450000	62041000	161890000	2300375	129657750
Q99969	Retinoic acid receptor responder protein 2 (Chemerin) (RAR-responsive protein TIG2) (Tazarotene-induced gene 2 protein)	RARR2_HUMAN		SP+	10867000	8417500	26940000	28548000	1700700	10214000	2143900	9369400	18693125	5857000
O00622	Protein CYR61 (CCN family member 1) (Cysteine-rich angiogenic inducer 61) (Insulin-like growth factor-binding protein 10) (IBP-10) (IGF-binding protein 10) (IGFBP-10) (Protein GIG1)	CYR61_HUMAN		SP+	540760	311500	169090	53708	1971800	2524300	1356400	2091200	268764	1985925
P00748	Coagulation factor XII (EC 3.4.21.38) (Hageman factor) (HAF) [Cleaved into: Coagulation factor XIIa heavy chain; Beta-factor XIIa part 1; Coagulation factor XIIa light chain (Beta-factor XIIa part 2)]	FA12_HUMAN		SP+	188640	133040	297670	133870	423800	1863300	472820	1729300	188305	1122305
P07360	Complement component C8 gamma chain	CO8G_HUMAN		SP+	3774900	1512200	473190	411430	2465500	3784100	1795700	8307100	1542930	4088100
P17931	Galectin-3 (Gal-3) (35 kDa lectin) (Carbohydrate-binding protein 35) (CBP 35) (Galactose-specific lectin 3) (Galactoside-binding protein) (GALBP) (IgE-binding protein) (L-31) (Laminin-binding protein) (Lectin L-29) (Mac-2 antigen)	LEG3_HUMAN		SP-	11467000	12633000	5007500	4769300	1036700	851590	55332	3737700	8469200	1.42033e+06
P46108	Adapter molecule crk (Proto-oncogene c-Crk) (p38)	CRK_HUMAN		NP	1440800	872690	1265200	1156800	490100	732430	220490	994450	1.18387e+06	609368
P98160	Basement membrane-specific heparan sulfate proteoglycan core protein (HSPG) (Perlecan) (PLC) [Cleaved into: Endorepellin; LG3 peptide]	PGBM_HUMAN		SP+	178020	84285	385120	408510	3998.7	34022	8126.5	14891	263984	15259.5
Q07021	Complement component 1 Q subcomponent-binding protein, mitochondrial (ASF/SF2-associated protein p32) (Glycoprotein gC1qBP) (C1qBP) (Hyaluronan-binding protein 1) (Mitochondrial matrix protein p32) (gC1q-R protein) (p33) (SF2AP32)	C1QBP_HUMAN		SP-	2464300	4128600	2483800	2588400	1598600	822910	709420	2324200	2916275	1.36378e+06
Q9BPW8	Protein NipSnap homolog 1 (NipSnap1)	NIPS1_HUMAN		SP-	1955800	1367900	1779100	1383500	455590	778490	192530	917540	1621575	586038
Q16777	Histone H2A type 2-C (Histone H2A-GL101) (Histone H2A/q)	H2A2C_HUMAN	x	NP	14045000	18369000	7301900	9134600	10471000	28535000	16536000	103740000	12212625	39820500
O00429	Dynamin-1-like protein (EC 3.6.5.5) (Dnm1p/Vps1p-like protein) (DVLP) (Dynamin family member proline-rich carboxyl-terminal domain less) (Dymple) (Dynamin-like protein) (Dynamin-like protein 4) (Dynamin-like protein IV) (HdynIV) (Dynamin-related protein 1)	DNM1L_HUMAN	x	NP	176460	169280	146300	239880	25169	29791	4411	62151	182980	30380.5
Q9BY67	Cell adhesion molecule 1 (Immunoglobulin superfamily member 4) (IgSF4) (Nectin-like protein 2) (NECL-2) (Spermatogenic immunoglobulin superfamily) (SgIgSF) (Synaptic cell adhesion molecule) (SynCAM) (Tumor suppressor in lung cancer 1) (TSLC-1)	CADM1_HUMAN		SP+	1424700	777210	1943800	2733100	32197	127970	97811	175760	1.7197e+06	108434
P0DP25	Calmodulin-3	CALM3_HUMAN	x	SP-	1107300	4441400	6727500	6855800	7918800	2542100	2094000	7103600	4783000	4914625
O15371	Eukaryotic translation initiation factor 3 subunit D (eIF3d) (Eukaryotic translation initiation factor 3 subunit 7) (eIF-3-zeta) (eIF3 p66)	EIF3D_HUMAN	x	NP	748950	497210	555950	421000	43969	64535	84941	111360	555778	76201.2
Q16181	Septin-7 (CDC10 protein homolog)	SEPT7_HUMAN	x	NP	1208600	1049200	1524800	1954900	149820	328600	106170	709090	1434375	323420
P62873	Guanine nucleotide-binding protein G(I)/G(S)/G(T) subunit beta-1 (Transducin beta chain 1)	GBB1_HUMAN	x	NP	3398400	1932600	3743900	3550600	249550	238690	17125	504090	3156375	252364
Q96CW1	AP-2 complex subunit mu (AP-2 mu chain) (Adaptin-mu2) (Adaptor protein complex AP-2 subunit mu) (Adaptor-related protein complex 2 subunit mu) (Clathrin assembly protein complex 2 mu medium chain) (Clathrin coat assembly protein AP50) (Clathrin coat-associated protein AP50) (HA2 50 kDa subunit) (Plasma membrane adaptor AP-2 50 kDa protein)	AP2M1_HUMAN	x	NP	715750	512760	515930	570530	186090	265980	98434	761050	578742	327888
P07307	Asialoglycoprotein receptor 2 (ASGP-R 2) (ASGPR 2) (C-type lectin domain family 4 member H2) (Hepatic lectin H2) (HL-2)	ASGR2_HUMAN		SP-	10203000	6060200	9946200	8778300	187090	228940	19684	993150	8746925	357216
P59998	Actin-related protein 2/3 complex subunit 4 (Arp2/3 complex 20 kDa subunit) (p20-ARC)	ARPC4_HUMAN	x	SP-	9135400	4710300	7510700	7231700	5143000	10824000	2105400	9219300	7147025	6822925
P62136	Serine/threonine-protein phosphatase PP1-alpha catalytic subunit (PP-1A) (EC 3.1.3.16)	PP1A_HUMAN	x	NP	1251700	985710	1920400	1707700	369490	286210	150440	1114800	1.46638e+06	480235
P00167	Cytochrome b5 (Microsomal cytochrome b5 type A) (MCB5)	CYB5_HUMAN	x	NP	274910	825590	2603300	1624700	37728000	47024000	22739000	82455000	1332125	47486500
P60981	Destrin (Actin-depolymerizing factor) (ADF)	DEST_HUMAN	x	SP-	4178500	2969700	5882900	5344700	1513700	4364800	685720	3317200	4593950	2470355
P43155	Carnitine O-acetyltransferase (Carnitine acetylase) (EC 2.3.1.7) (Carnitine acetyltransferase) (CAT) (CrAT)	CACP_HUMAN		NP	181910	177750	316520	235020	398310	152970	148500	421150	227800	280232
P61586	Transforming protein RhoA (Rho cDNA clone 12) (h12)	RHOA_HUMAN	x	SP-	911080	1049600	2236900	2263600	533840	1270700	156450	1285300	1615295	811572
Q9NUQ9	Protein FAM49B (L1)	FA49B_HUMAN	x	NP	1908300	774970	1188000	1259400	146510	399820	50612	1044700	1.28267e+06	410410
P47755	F-actin-capping protein subunit alpha-2 (CapZ alpha-2)	CAZA2_HUMAN	x	NP	4997700	2840300	3561200	4183900	817500	1338200	356360	2277600	3895775	1197415
P26885	Peptidyl-prolyl cis-trans isomerase FKBP2 (PPIase FKBP2) (EC 5.2.1.8) (13 kDa FK506-binding protein) (13 kDa FKBP) (FKBP-13) (FK506-binding protein 2) (FKBP-2) (Immunophilin FKBP13) (Rotamase)	FKBP2_HUMAN	x	SP+	1498200	1557200	1365700	1565700	4895300	8151800	2315200	9879100	1496700	6310350
P51665	26S proteasome non-ATPase regulatory subunit 7 (26S proteasome regulatory subunit RPN8) (26S proteasome regulatory subunit S12) (Mov34 protein homolog) (Proteasome subunit p40)	PSMD7_HUMAN	x	NP	742970	614390	668240	778860	569300	913750	252770	1722300	701115	864530
P61457	Pterin-4-alpha-carbinolamine dehydratase (PHS) (EC 4.2.1.96) (4-alpha-hydroxy-tetrahydropterin dehydratase) (Dimerization cofactor of hepatocyte nuclear factor 1-alpha) (DCoH) (Dimerization cofactor of HNF1) (Phenylalanine hydroxylase-stimulating protein) (Pterin carbinolamine dehydratase) (PCD)	PHS_HUMAN	x	NP	7154200	5699400	9225600	8183500	12150000	11557000	6819300	14679000	7565675	11301325
P62081	40S ribosomal protein S7 (Small ribosomal subunit protein eS7)	RS7_HUMAN	x	SP-	139570	152980	355090	183090	587280	1875200	422360	72263000	207682	18786960
P62805	Histone H4	H4_HUMAN	x	NP	801890	2178700	2261600	3488800	8010700	14722000	17715000	94868000	2.18275e+06	33828925
Q9Y3A5	Ribosome maturation protein SBDS (Shwachman-Bodian-Diamond syndrome protein)	SBDS_HUMAN	x	SP-	600010	489870	1052700	895880	210560	356630	89403	602870	759615	314866
P52272	Heterogeneous nuclear ribonucleoprotein M (hnRNP M)	HNRPM_HUMAN		NP	83167	101290	560900	438080	46515	55751	7722.7	306450	295859	104110
Q10567	AP-1 complex subunit beta-1 (Adaptor protein complex AP-1 subunit beta-1) (Adaptor-related protein complex 1 subunit beta-1) (Beta-1-adaptin) (Beta-adaptin 1) (Clathrin assembly protein complex 1 beta large chain) (Golgi adaptor HA1/AP1 adaptin beta subunit)	AP1B1_HUMAN		NP	514960	298020	486420	369510	175390	326290	42768	557180	417228	275407
Q9Y2Q3	Glutathione S-transferase kappa 1 (EC 2.5.1.18) (GST 13-13) (GST class-kappa) (GSTK1-1) (hGSTK1) (Glutathione S-transferase subunit 13)	GSTK1_HUMAN		NP	174780	356590	274580	150310	960830	1867900	307850	1064200	239065	1050195
Q15435	Protein phosphatase 1 regulatory subunit 7 (Protein phosphatase 1 regulatory subunit 22)	PP1R7_HUMAN	x	SP-	1113400	768090	1291700	1275700	518530	602190	196650	1013100	1.11222e+06	582618
P10599	Thioredoxin (Trx) (ATL-derived factor) (ADF) (Surface-associated sulphydryl protein) (SASP)	THIO_HUMAN	x	NP	30067000	21252000	23311000	18166000	10282000	27716000	8695100	25449000	23199000	18035525
P28072	Proteasome subunit beta type-6 (EC 3.4.25.1) (Macropain delta chain) (Multicatalytic endopeptidase complex delta chain) (Proteasome delta chain) (Proteasome subunit Y)	PSB6_HUMAN	x	NP	14417000	10844000	13381000	12366000	9114100	7563100	4404400	11902000	12752000	8245900
P07741	Adenine phosphoribosyltransferase (APRT) (EC 2.4.2.7)	APT_HUMAN		NP	533540	755080	1797500	1385600	812940	1141800	366850	1135800	1117930	864348
Q15293	Reticulocalbin-1	RCN1_HUMAN		SP+	2260900	838750	1565000	887420	1247100	1588600	803440	2166700	1.38802e+06	1451460
Q9UNH7	Sorting nexin-6 (TRAF4-associated factor 2) [Cleaved into: Sorting nexin-6, N-terminally processed]	SNX6_HUMAN		NP	1025100	881320	1212400	1083400	68614	65584	19986	470790	1050555	156244
P24666	Low molecular weight phosphotyrosine protein phosphatase (LMW-PTP) (LMW-PTPase) (EC 3.1.3.48) (Adipocyte acid phosphatase) (Low molecular weight cytosolic acid phosphatase) (EC 3.1.3.2) (Red cell acid phosphatase 1)	PPAC_HUMAN		SP-	3855300	3925400	9664600	8345500	173560	854570	63653	613790	6447700	426393
Q9BV57	1,2-dihydroxy-3-keto-5-methylthiopentene dioxygenase (EC 1.13.11.54) (Acireductone dioxygenase (Fe(2+)-requiring)) (ARD) (Fe-ARD) (Membrane-type 1 matrix metalloproteinase cytoplasmic tail-binding protein 1) (MTCBP-1) (Submergence-induced protein-like factor) (Sip-L)	MTND_HUMAN	x	NP	530540	49801	1881800	1685700	2323000	1526800	1486100	3584600	1.03696e+06	2230125
Q96C19	EF-hand domain-containing protein D2 (Swiprosin-1)	EFHD2_HUMAN	x	NP	1598100	1601300	2167200	2042500	350780	457900	200780	1753000	1852275	690615
P11279	Lysosome-associated membrane glycoprotein 1 (LAMP-1) (Lysosome-associated membrane protein 1) (CD107 antigen-like family member A) (CD antigen CD107a)	LAMP1_HUMAN		SP+	2368500	1396900	1858800	1843200	610690	685410	505840	1717800	1866850	879935
Q9Y265	RuvB-like 1 (EC 3.6.4.12) (49 kDa TATA box-binding protein-interacting protein) (49 kDa TBP-interacting protein) (54 kDa erythrocyte cytosolic protein) (ECP-54) (INO80 complex subunit H) (Nuclear matrix protein 238) (NMP 238) (Pontin 52) (TIP49a) (TIP60-associated protein 54-alpha) (TAP54-alpha)	RUVB1_HUMAN		NP	898990	1123100	589100	844170	185910	242940	99465	471660	863840	249994
Q9Y5Z4	Heme-binding protein 2 (Placental protein 23) (PP23) (Protein SOUL)	HEBP2_HUMAN		SP-	979540	934050	1444800	2008600	3175200	1737400	1262200	3583900	1.34175e+06	2439675
P62820	Ras-related protein Rab-1A (YPT1-related protein)	RAB1A_HUMAN		NP	2820600	1855000	3682200	2765300	882220	1116900	175110	1225400	2780775	849908
Q5TFE4	5'-nucleotidase domain-containing protein 1 (EC 3.1.3.-)	NT5D1_HUMAN		NP	48730	50718	96089	41524	286010	249210	125790	312020	59265.2	243258
Q8NCC3	Group XV phospholipase A2 (EC 2.3.1.-) (1-O-acylceramide synthase) (ACS) (LCAT-like lysophospholipase) (LLPL) (Lysophospholipase 3) (Lysosomal phospholipase A2) (LPLA2)	PAG15_HUMAN		SP+	1133500	796240	1424200	1453200	18992	47714	147840	419400	1201785	158486
P12268	Inosine-5'-monophosphate dehydrogenase 2 (IMP dehydrogenase 2) (IMPD 2) (IMPDH 2) (EC 1.1.1.205) (IMPDH-II)	IMDH2_HUMAN	x	NP	2470300	2119800	29929000	27842000	350010	228470	175270	562070	15590275	328955
P28070	Proteasome subunit beta type-4 (EC 3.4.25.1) (26 kDa prosomal protein) (HsBPROS26) (PROS-26) (Macropain beta chain) (Multicatalytic endopeptidase complex beta chain) (Proteasome beta chain) (Proteasome chain 3) (HsN3)	PSB4_HUMAN	x	NP	12902000	8023300	11357000	10557000	11561000	10096000	3910300	12196000	10709825	9440825
O75884	Putative hydrolase RBBP9 (EC 3.-.-.-) (B5T-overexpressed gene protein) (Protein BOG) (Retinoblastoma-binding protein 10) (RBBP-10) (Retinoblastoma-binding protein 9) (RBBP-9)	RBBP9_HUMAN		NP	2059000	828040	2433300	1509300	2388900	2221000	743020	2395800	1707410	1937180
P21912	Succinate dehydrogenase [ubiquinone] iron-sulfur subunit, mitochondrial (EC 1.3.5.1) (Iron-sulfur subunit of complex II) (Ip)	SDHB_HUMAN	x	SP-	863890	655910	719890	907500	921810	1466900	366810	1181600	786798	984280
O95865	N(G),N(G)-dimethylarginine dimethylaminohydrolase 2 (DDAH-2) (Dimethylarginine dimethylaminohydrolase 2) (EC 3.5.3.18) (DDAHII) (Dimethylargininase-2) (Protein G6a) (S-phase protein)	DDAH2_HUMAN		NP	1349600	926290	1714600	2100100	526590	480670	122850	1109500	1.52265e+06	559902
P49773	Histidine triad nucleotide-binding protein 1 (EC 3.-.-.-) (Adenosine 5'-monophosphoramidase) (Protein kinase C inhibitor 1) (Protein kinase C-interacting protein 1) (PKCI-1)	HINT1_HUMAN		NP	2441400	3413600	12482000	13032000	3311200	5317500	1062300	6590800	7842250	4070450
Q53FA7	Quinone oxidoreductase PIG3 (EC 1.-.-.-) (Tumor protein p53-inducible protein 3) (p53-induced gene 3 protein)	QORX_HUMAN		SP-	2738300	1137500	2645700	2265100	572550	1215500	345870	989180	2196650	780775
Q13177	Serine/threonine-protein kinase PAK 2 (EC 2.7.11.1) (Gamma-PAK) (PAK65) (S6/H4 kinase) (p21-activated kinase 2) (PAK-2) (p58) [Cleaved into: PAK-2p27 (p27); PAK-2p34 (p34) (C-t-PAK2)]	PAK2_HUMAN		NP	1198000	751800	910470	741240	70555	341330	29094	464970	900378	226487
Q8IUZ5	5-phosphohydroxy-L-lysine phospho-lyase (EC 4.2.3.134) (Alanine--glyoxylate aminotransferase 2-like 2)	AT2L2_HUMAN		NP	97370	92595	76476	70640	949520	476960	210900	412290	84270.2	512418
O43396	Thioredoxin-like protein 1 (32 kDa thioredoxin-related protein)	TXNL1_HUMAN		NP	1014000	878890	3279900	3204900	716110	1221900	461260	1717100	2.09442e+06	1.02909e+06
P01033	Metalloproteinase inhibitor 1 (Erythroid-potentiating activity) (EPA) (Fibroblast collagenase inhibitor) (Collagenase inhibitor) (Tissue inhibitor of metalloproteinases 1) (TIMP-1)	TIMP1_HUMAN		SP+	43926000	18390000	24004000	21608000	4995100	26859000	2204500	19478000	26982000	13384150
P02652	Apolipoprotein A-II (Apo-AII) (ApoA-II) (Apolipoprotein A2) [Cleaved into: Proapolipoprotein A-II (ProapoA-II); Truncated apolipoprotein A-II (Apolipoprotein A-II(1-76))]	APOA2_HUMAN		SP+	18636000	7989400	303340000	309600000	45929	119830	232060	1299100	159891350	424230
P06280	Alpha-galactosidase A (EC 3.2.1.22) (Alpha-D-galactosidase A) (Alpha-D-galactoside galactohydrolase) (Melibiase) (Agalsidase)	AGAL_HUMAN		SP+	1107300	416450	1411500	1626300	55009	103560	28650	72580	1.14039e+06	64949.8
Q96A72	Protein mago nashi homolog 2	MGN2_HUMAN		NP	3057400	3882900	6233700	6392000	600120	1162000	86774	1358000	4891500	801724
Q9Y365	START domain-containing protein 10 (StARD10) (Antigen NY-CO-28) (PCTP-like protein) (PCTP-L) (Serologically defined colon cancer antigen 28) (StAR-related lipid transfer protein 10)	STA10_HUMAN		NP	2260900	1907100	1859200	2201400	870030	1689800	404440	1187200	2057150	1.03787e+06
P60660	#N/A	MYL6_HUMAN	x	NP	1199600	1818300	3530600	2876600	3125600	6466800	1547500	6124700	2356275	4316150
Q13765	Nascent polypeptide-associated complex subunit alpha (NAC-alpha) (Alpha-NAC) (allergen Hom s 2)	NACA_HUMAN	x	NP	15038000	16511000	17490000	14529000	1883600	2783400	1090900	8179600	15892000	3484375
Q8NC51	Plasminogen activator inhibitor 1 RNA-binding protein (PAI1 RNA-binding protein 1) (PAI-RBP1) (SERPINE1 mRNA-binding protein 1)	PAIRB_HUMAN		NP	227120	383900	2257100	1289200	316750	643230	227500	864430	1039330	512978
Q92734	Protein TFG (TRK-fused gene protein)	TFG_HUMAN		NP	3484300	1570800	4049400	4519100	1077700	1656200	224880	2747200	3405900	1426495
P60891	Ribose-phosphate pyrophosphokinase 1 (EC 2.7.6.1) (PPRibP) (Phosphoribosyl pyrophosphate synthase I) (PRS-I)	PRPS1_HUMAN	x	NP	1060200	665340	796160	393720	693960	828150	120310	1083000	728855	681355
P40763	Signal transducer and activator of transcription 3 (Acute-phase response factor)	STAT3_HUMAN	x	NP	57604	16510	66426	59563	124210	309530	58681	377960	50025.8	217595
P61289	Proteasome activator complex subunit 3 (11S regulator complex subunit gamma) (REG-gamma) (Activator of multicatalytic protease subunit 3) (Ki nuclear autoantigen) (Proteasome activator 28 subunit gamma) (PA28g) (PA28gamma)	PSME3_HUMAN		NP	2774200	1517600	2191200	1526900	383530	461440	142220	1164000	2002475	537798
Q13404	Ubiquitin-conjugating enzyme E2 variant 1 (UEV-1) (CROC-1) (TRAF6-regulated IKK activator 1 beta Uev1A)	UB2V1_HUMAN	x	SP-	13180000	12407000	10491000	11096000	21665000	24273000	19284000	23852000	11793500	22268500
P17612	cAMP-dependent protein kinase catalytic subunit alpha (PKA C-alpha) (EC 2.7.11.11)	KAPCA_HUMAN	x	NP	716460	819300	360540	633060	347380	691740	91067	756210	632340	471599
P51148	Ras-related protein Rab-5C (L1880) (RAB5L)	RAB5C_HUMAN	x	SP-	639960	314570	1100700	1384000	421160	184980	91746	1010700	859808	427146
Q9UNS2	COP9 signalosome complex subunit 3 (SGN3) (Signalosome subunit 3) (JAB1-containing signalosome subunit 3)	CSN3_HUMAN	x	SP-	1430800	988860	933640	1221900	52532	203980	22532	84807	1143800	90962.8
Q32MZ4	Leucine-rich repeat flightless-interacting protein 1 (LRR FLII-interacting protein 1) (GC-binding factor 2) (TAR RNA-interacting protein)	LRRF1_HUMAN		NP	130550	108830	40262	118190	152340	256180	76889	564030	99458	262360
O43852	Calumenin (Crocalbin) (IEF SSP 9302)	CALU_HUMAN		SP+	873570	2558900	6584500	5709600	321070	559470	226010	349990	3.93164e+06	364135
O75822	Eukaryotic translation initiation factor 3 subunit J (eIF3j) (Eukaryotic translation initiation factor 3 subunit 1) (eIF-3-alpha) (eIF3 p35)	EIF3J_HUMAN	x	NP	694930	970870	1077900	1023900	557800	355320	181860	583560	941900	419635
P30050	60S ribosomal protein L12 (Large ribosomal subunit protein uL11)	RL12_HUMAN	x	SP-	2210600	2576600	7008200	6681100	5049200	9868200	3063000	7694800	4619125	6418800
P62249	40S ribosomal protein S16 (Small ribosomal subunit protein uS9)	RS16_HUMAN	x	SP-	270790	198880	902500	701120	1521700	1364100	1681300	1690400	518322	1564375
Q9Y376	Calcium-binding protein 39 (MO25alpha) (Protein Mo25)	CAB39_HUMAN	x	NP	653870	549320	844150	824150	369220	469920	98844	681920	717872	404976
Q9Y3I0	tRNA-splicing ligase RtcB homolog (EC 6.5.1.3)	RTCB_HUMAN	x	NP	488310	418710	796410	1154200	111050	101710	78339	263850	714408	138737
O75521	Enoyl-CoA delta isomerase 2, mitochondrial (EC 5.3.3.8) (DRS-1) (Delta(3),delta(2)-enoyl-CoA isomerase) (D3,D2-enoyl-CoA isomerase) (Diazepam-binding inhibitor-related protein 1) (DBI-related protein 1) (Dodecenoyl-CoA isomerase) (Hepatocellular carcinoma-associated antigen 88) (Peroxisomal 3,2-trans-enoyl-CoA isomerase) (pECI) (Renal carcinoma antigen NY-REN-1)	ECI2_HUMAN		NP	142870	248680	80687	45953	241460	441400	84099	193120	129548	240020
Q9NZL9	Methionine adenosyltransferase 2 subunit beta (Methionine adenosyltransferase II beta) (MAT II beta) (Putative dTDP-4-keto-6-deoxy-D-glucose 4-reductase)	MAT2B_HUMAN	x	NP	484160	463190	400370	553430	418360	634740	151850	663000	475288	466988
Q9Y3B8	Oligoribonuclease, mitochondrial (EC 3.1.-.-) (RNA exonuclease 2 homolog) (Small fragment nuclease)	ORN_HUMAN	x	SP-	2698300	2626300	2035000	1672300	826010	973400	672810	1801400	2257975	1068405
O14786	Neuropilin-1 (Vascular endothelial cell growth factor 165 receptor) (CD antigen CD304)	NRP1_HUMAN		SP+	71872	54390	314510	317320	207770	435060	48943	415800	189523	276893
P38159	RNA-binding motif protein, X chromosome (Glycoprotein p43) (Heterogeneous nuclear ribonucleoprotein G) (hnRNP G) [Cleaved into: RNA-binding motif protein, X chromosome, N-terminally processed]	RBMX_HUMAN		NP	173320	244400	1013300	971880	165120	228440	193270	1023700	600725	402632
P55036	26S proteasome non-ATPase regulatory subunit 4 (26S proteasome regulatory subunit RPN10) (26S proteasome regulatory subunit S5A) (Antisecretory factor 1) (AF) (ASF) (Multiubiquitin chain-binding protein)	PSMD4_HUMAN	x	NP	381900	813140	1874100	1880100	601100	941630	235130	1664700	1237310	860640
Q9UJ70	N-acetyl-D-glucosamine kinase (N-acetylglucosamine kinase) (EC 2.7.1.59) (GlcNAc kinase)	NAGK_HUMAN		SP-	178460	75440	40097	105040	359840	394390	44232	1213900	99759.2	503090
Q02487	Desmocollin-2 (Cadherin family member 2) (Desmocollin-3) (Desmosomal glycoprotein II) (Desmosomal glycoprotein III)	DSC2_HUMAN		SP+	438720	215160	736320	603580	643140	359880	427230	1349400	498445	694912
O95633	Follistatin-related protein 3 (Follistatin-like protein 3) (Follistatin-related gene protein)	FSTL3_HUMAN		SP+	478970	296310	837990	849850	672730	2323200	315920	967380	615780	1.06981e+06
Q8NHP8	Putative phospholipase B-like 2 (EC 3.1.1.-) (76 kDa protein) (p76) (LAMA-like protein 2) (Lamina ancestor homolog 2) (Phospholipase B domain-containing protein 2) [Cleaved into: Putative phospholipase B-like 2 32 kDa form; Putative phospholipase B-like 2 45 kDa form]	PLBL2_HUMAN		SP+	1095100	767620	765020	916930	88901	327850	58767	326780	886168	200574
O75821	Eukaryotic translation initiation factor 3 subunit G (eIF3g) (Eukaryotic translation initiation factor 3 RNA-binding subunit) (eIF-3 RNA-binding subunit) (Eukaryotic translation initiation factor 3 subunit 4) (eIF-3-delta) (eIF3 p42) (eIF3 p44)	EIF3G_HUMAN	x	SP-	524460	963390	1649000	1362500	227220	539900	139300	797620	1.12484e+06	426010
P00568	Adenylate kinase isoenzyme 1 (AK 1) (EC 2.7.4.3) (EC 2.7.4.6) (ATP-AMP transphosphorylase 1) (ATP:AMP phosphotransferase) (Adenylate monophosphate kinase) (Myokinase)	KAD1_HUMAN	x	SP-	2422100	1523300	2223300	1562500	882420	1764000	181040	1900300	1932800	1181940
P46777	60S ribosomal protein L5 (Large ribosomal subunit protein uL18)	RL5_HUMAN	x	NP	101650	180280	148050	374000	1620700	1760500	1496500	2159900	200995	1759400
P51452	Dual specificity protein phosphatase 3 (EC 3.1.3.16) (EC 3.1.3.48) (Dual specificity protein phosphatase VHR) (Vaccinia H1-related phosphatase) (VHR)	DUS3_HUMAN		SP-	477100	1469300	4595000	4605000	1192900	2523800	453530	2459700	2786600	1.65748e+06
Q8IWE2	Protein NOXP20 (Nervous system overexpressed protein 20) (Protein FAM114A1)	NXP20_HUMAN		NP	33628	106390	144680	240450	104240	324870	54939	463130	131287	236795
Q9NWU1	3-oxoacyl-[acyl-carrier-protein] synthase, mitochondrial (EC 2.3.1.41) (Beta-ketoacyl-ACP synthase)	OXSM_HUMAN		SP-	210960	219660	142830	111200	476090	439750	151650	417940	171162	371358
P50502	Hsc70-interacting protein (Hip) (Aging-associated protein 2) (Progesterone receptor-associated p48 protein) (Protein FAM10A1) (Putative tumor suppressor ST13) (Renal carcinoma antigen NY-REN-33) (Suppression of tumorigenicity 13 protein)	F10A1_HUMAN		SP-	4614200	10037000	10904000	6418000	1329300	2573200	791750	2373200	7993300	1.76686e+06
P61163	Alpha-centractin (Centractin) (ARP1) (Actin-RPV) (Centrosome-associated actin homolog)	ACTZ_HUMAN	x	NP	641490	77984	671910	1212000	173400	112490	67739	145030	650846	124665
Q6YN16	Hydroxysteroid dehydrogenase-like protein 2 (EC 1.-.-.-) (Short chain dehydrogenase/reductase family 13C member 1)	HSDL2_HUMAN	x	NP	54590	66488	90626	71677	431680	432910	93468	324050	70845.2	320527
P48556	26S proteasome non-ATPase regulatory subunit 8 (26S proteasome regulatory subunit RPN12) (26S proteasome regulatory subunit S14) (p31)	PSMD8_HUMAN	x	NP	170590	383430	391680	636920	448960	772240	168510	884800	395655	568628
O00560	Syntenin-1 (Melanoma differentiation-associated protein 9) (MDA-9) (Pro-TGF-alpha cytoplasmic domain-interacting protein 18) (TACIP18) (Scaffold protein Pbp1) (Syndecan-binding protein 1)	SDCB1_HUMAN		NP	2834200	380380	4051300	3721700	186640	426590	269190	1198600	2746895	520255
Q9HAB8	Phosphopantothenate--cysteine ligase (EC 6.3.2.5) (Phosphopantothenoylcysteine synthetase) (PPC synthetase)	PPCS_HUMAN		NP	494600	427660	194240	291300	215420	382640	66944	578640	351950	310911
P56192	Methionine--tRNA ligase, cytoplasmic (EC 6.1.1.10) (Methionyl-tRNA synthetase) (MetRS)	SYMC_HUMAN		NP	102560	86056	92555	187430	15741	45913	6389.4	47798	117150	28960.3
Q9H008	Phospholysine phosphohistidine inorganic pyrophosphate phosphatase (hLHPP) (EC 3.1.3.-) (EC 3.6.1.1)	LHPP_HUMAN		SP+	436830	428170	116250	141370	4162700	4375500	2065000	6013200	280655	4154100
Q96AG4	Leucine-rich repeat-containing protein 59 (Ribosome-binding protein p34) (p34) [Cleaved into: Leucine-rich repeat-containing protein 59, N-terminally processed]	LRC59_HUMAN	x	SP-	840560	836900	254780	254840	492300	966700	215120	2197000	546770	967780
Q9BYT8	Neurolysin, mitochondrial (EC 3.4.24.16) (Angiotensin-binding protein) (Microsomal endopeptidase) (MEP) (Mitochondrial oligopeptidase M) (Neurotensin endopeptidase)	NEUL_HUMAN		NP	341000	317190	427280	200100	277270	187390	190100	320370	321392	243782
Q9NX46	ADP-ribose glycohydrolase ARH3 (ADP-ribosylhydrolase 3) (O-acetyl-ADP-ribose deacetylase ARH3) (EC 3.5.1.-) (Poly(ADP-ribose) glycohydrolase ARH3) (EC 3.2.1.143) ([Protein ADP-ribosylarginine] hydrolase-like protein 2) ([Protein ADP-ribosylserine] hydrolase) (EC 3.2.2.-)	ARHL2_HUMAN		NP	507630	907650	903970	789260	795830	599740	307680	917510	777128	655190
Q01469	Fatty acid-binding protein 5 (Epidermal-type fatty acid-binding protein) (E-FABP) (Fatty acid-binding protein, epidermal) (Psoriasis-associated fatty acid-binding protein homolog) (PA-FABP)	FABP5_HUMAN		NP	5784500	4767100	5360900	3486200	322990	362240	106630	431670	4849675	305882
P43034	Platelet-activating factor acetylhydrolase IB subunit alpha (Lissencephaly-1 protein) (LIS-1) (PAF acetylhydrolase 45 kDa subunit) (PAF-AH 45 kDa subunit) (PAF-AH alpha) (PAFAH alpha)	LIS1_HUMAN		NP	2713400	1218400	1462200	1737000	363100	492040	168300	544980	1782750	392105
Q04837	Single-stranded DNA-binding protein, mitochondrial (Mt-SSB) (MtSSB) (PWP1-interacting protein 17)	SSBP_HUMAN		SP-	1973000	3321500	6094200	5344500	4034500	4031800	2594000	6800600	4183300	4365225
Q13451	Peptidyl-prolyl cis-trans isomerase FKBP5 (PPIase FKBP5) (EC 5.2.1.8) (51 kDa FK506-binding protein) (51 kDa FKBP) (FKBP-51) (54 kDa progesterone receptor-associated immunophilin) (Androgen-regulated protein 6) (FF1 antigen) (FK506-binding protein 5) (FKBP-5) (FKBP54) (p54) (HSP90-binding immunophilin) (Rotamase)	FKBP5_HUMAN		NP	211980	319950	229740	252080	68662	46973	37223	663410	253438	204067
O00487	26S proteasome non-ATPase regulatory subunit 14 (EC 3.4.19.-) (26S proteasome regulatory subunit RPN11) (26S proteasome-associated PAD1 homolog 1)	PSDE_HUMAN		SP-	775960	447840	623770	516410	508950	1011000	201690	1023600	590995	686310
P11226	Mannose-binding protein C (MBP-C) (Collectin-1) (MBP1) (Mannan-binding protein) (Mannose-binding lectin)	MBL2_HUMAN		SP+	147740	100850	179090	159750	1569300	343930	172630	2283600	146858	1092365
P31949	Protein S100-A11 (Calgizzarin) (Metastatic lymph node gene 70 protein) (MLN 70) (Protein S100-C) (S100 calcium-binding protein A11) [Cleaved into: Protein S100-A11, N-terminally processed]	S10AB_HUMAN		SP-	8773900	8179000	8316500	5644300	2927000	3744700	502710	14123000	7728425	5.32435e+06
P61769	Beta-2-microglobulin [Cleaved into: Beta-2-microglobulin form pI 5.3]	B2MG_HUMAN		SP+	116050000	91823000	200740000	192970000	35739000	112100000	25783000	139350000	150395750	78243000
Q13185	Chromobox protein homolog 3 (HECH) (Heterochromatin protein 1 homolog gamma) (HP1 gamma) (Modifier 2 protein)	CBX3_HUMAN		SP-	1364900	5249300	6039100	4176300	371430	837430	42365	1263800	4207400	628756
Q13616	Cullin-1 (CUL-1)	CUL1_HUMAN		NP	245120	197700	255000	1986700	14889	8203.6	9310	26536	671130	14734.6
Q8WUA8	Tsukushin (Tsukushi) (E2-induced gene 4 protein) (Leucine-rich repeat-containing protein 54)	TSK_HUMAN		SP+	2783300	317760	1582100	1858900	28126	56877	242340	729080	1635515	264106
Q92506	Estradiol 17-beta-dehydrogenase 8 (EC 1.1.1.62) (17-beta-hydroxysteroid dehydrogenase 8) (17-beta-HSD 8) (3-ketoacyl-[acyl-carrier-protein] reductase alpha subunit) (KAR alpha subunit) (3-oxoacyl-[acyl-carrier-protein] reductase) (EC 1.1.1.-) (Protein Ke6) (Ke-6) (Really interesting new gene 2 protein) (Short chain dehydrogenase/reductase family 30C member 1) (Testosterone 17-beta-dehydrogenase 8…	DHB8_HUMAN		SP-	146110	143980	155880	173270	2456300	2175200	889250	1826500	154810	1.83681e+06
Q92905	COP9 signalosome complex subunit 5 (SGN5) (Signalosome subunit 5) (EC 3.4.-.-) (Jun activation domain-binding protein 1)	CSN5_HUMAN		NP	877320	847930	716530	463030	92040	216630	25656	290880	726202	156302
Q9BUD6	Spondin-2 (Differentially expressed in cancerous and non-cancerous lung cells 1) (DIL-1) (Mindin)	SPON2_HUMAN		SP+	8236200	3372400	13524000	10971000	446280	537540	310840	1001400	9025900	574015
P67775	Serine/threonine-protein phosphatase 2A catalytic subunit alpha isoform (PP2A-alpha) (EC 3.1.3.16) (Replication protein C) (RP-C)	PP2AA_HUMAN	x	NP	685210	637030	723600	988350	342890	507090	95852	290170	758548	309000
Q15366	Poly(rC)-binding protein 2 (Alpha-CP2) (Heterogeneous nuclear ribonucleoprotein E2) (hnRNP E2)	PCBP2_HUMAN		NP	1817200	1677900	3347400	3077500	276020	678830	179280	996170	2480000	532575
P08397	Porphobilinogen deaminase (PBG-D) (EC 2.5.1.61) (Hydroxymethylbilane synthase) (HMBS) (Pre-uroporphyrinogen synthase)	HEM3_HUMAN	x	NP	2840100	2179800	2438100	2215800	66503	123090	37216	135520	2418450	90582.2
P15151	Poliovirus receptor (Nectin-like protein 5) (NECL-5) (CD antigen CD155)	PVR_HUMAN		SP+	7852200	3313200	8899000	7454500	2680400	2515300	1882900	5273300	6879725	3087975
Q96M27	Protein PRRC1 (Proline-rich and coiled-coil-containing protein 1)	PRRC1_HUMAN		SP-	884430	1708400	1385700	988730	173720	224310	44413	910650	1241815	338273
Q14240	Eukaryotic initiation factor 4A-II (eIF-4A-II) (eIF4A-II) (EC 3.6.4.13) (ATP-dependent RNA helicase eIF4A-2)	IF4A2_HUMAN	x	NP	1951800	1495700	1288300	1286200	283000	450260	132950	541530	1505500	351935
P31689	DnaJ homolog subfamily A member 1 (DnaJ protein homolog 2) (HSDJ) (Heat shock 40 kDa protein 4) (Heat shock protein J2) (HSJ-2) (Human DnaJ protein 2) (hDj-2)	DNJA1_HUMAN	x	NP	256140	282380	506710	484360	94535	184320	41365	360400	382398	170155
P13473	Lysosome-associated membrane glycoprotein 2 (LAMP-2) (Lysosome-associated membrane protein 2) (CD107 antigen-like family member B) (LGP-96) (CD antigen CD107b)	LAMP2_HUMAN		SP+	2370600	1275200	2386000	1987400	725270	1172600	399940	2027900	2004800	1.08143e+06
O43464	Serine protease HTRA2, mitochondrial (EC 3.4.21.108) (High temperature requirement protein A2) (HtrA2) (Omi stress-regulated endoprotease) (Serine protease 25) (Serine proteinase OMI)	HTRA2_HUMAN		SP-	733780	794190	699110	384720	139420	146100	77912	339120	652950	175638
P56537	Eukaryotic translation initiation factor 6 (eIF-6) (B(2)GCN homolog) (B4 integrin interactor) (CAB) (p27(BBP))	IF6_HUMAN	x	NP	9868000	11443000	11416000	13988000	3885600	5187000	1727200	5183500	11678750	3995825
Q06124	Tyrosine-protein phosphatase non-receptor type 11 (EC 3.1.3.48) (Protein-tyrosine phosphatase 1D) (PTP-1D) (Protein-tyrosine phosphatase 2C) (PTP-2C) (SH-PTP2) (SHP-2) (Shp2) (SH-PTP3)	PTN11_HUMAN		NP	124270	230520	371490	242950	49876	157380	9746.7	90858	242308	76965.2
Q4G0N4	NAD kinase 2, mitochondrial (EC 2.7.1.23) (Mitochondrial NAD kinase) (NAD kinase domain-containing protein 1, mitochondrial)	NAKD2_HUMAN		NP	72407	64832	399870	102980	712530	341460	96407	221210	160022	342902
O94973	AP-2 complex subunit alpha-2 (100 kDa coated vesicle protein C) (Adaptor protein complex AP-2 subunit alpha-2) (Adaptor-related protein complex 2 subunit alpha-2) (Alpha-adaptin C) (Alpha2-adaptin) (Clathrin assembly protein complex 2 alpha-C large chain) (Huntingtin yeast partner J) (Huntingtin-interacting protein 9) (HIP-9) (Huntingtin-interacting protein J) (Plasma membrane adaptor HA2/AP2 ada…	AP2A2_HUMAN	x	NP	75282	61063	61480	51398	64763	147310	26788	280760	62305.8	129905
P43487	Ran-specific GTPase-activating protein (Ran-binding protein 1) (RanBP1)	RANG_HUMAN	x	SP-	595210	3276100	6621900	5701400	470710	514880	82345	1009000	4.04865e+06	519234
Q13907	Isopentenyl-diphosphate Delta-isomerase 1 (EC 5.3.3.2) (Isopentenyl pyrophosphate isomerase 1) (IPP isomerase 1) (IPPI1)	IDI1_HUMAN		NP	468350	474340	1421600	951290	1686600	2135600	1332600	2472800	828895	1906900
P29218	Inositol monophosphatase 1 (IMP 1) (IMPase 1) (EC 3.1.3.25) (D-galactose 1-phosphate phosphatase) (EC 3.1.3.94) (Inositol-1(or 4)-monophosphatase 1) (Lithium-sensitive myo-inositol monophosphatase A1)	IMPA1_HUMAN		NP	1402800	1379900	1528000	508240	361850	654890	199260	189980	1204735	351495
P55084	Trifunctional enzyme subunit beta, mitochondrial (TP-beta) [Includes: 3-ketoacyl-CoA thiolase (EC 2.3.1.16) (Acetyl-CoA acyltransferase) (Beta-ketothiolase)]	ECHB_HUMAN		NP	205250	344000	195710	215540	281250	199780	132960	280320	240125	223578
P07437	Tubulin beta chain (Tubulin beta-5 chain)	TBB5_HUMAN	x	NP	5930300	7535500	15700000	15962000	3320200	4216700	1759800	5904700	11281950	3800350
P25398	40S ribosomal protein S12 (Small ribosomal subunit protein eS12)	RS12_HUMAN	x	SP-	1913600	4434400	10058000	8042300	1861900	2777300	761920	4200400	6112075	2400380
P46782	40S ribosomal protein S5 (Small ribosomal subunit protein uS7) [Cleaved into: 40S ribosomal protein S5, N-terminally processed]	RS5_HUMAN	x	SP-	80856	78828	536860	414890	744320	746820	364970	1531100	277858	846802
P61970	Nuclear transport factor 2 (NTF-2) (Placental protein 15) (PP15)	NTF2_HUMAN	x	SP-	9533200	7064900	9773000	7891300	299570	1001700	230650	517930	8565600	512462
P62269	40S ribosomal protein S18 (Ke-3) (Ke3) (Small ribosomal subunit protein uS13)	RS18_HUMAN	x	NP	135830	299870	1081600	1773000	1009400	1156500	869350	1547000	822575	1.14556e+06
O95822	Malonyl-CoA decarboxylase, mitochondrial (MCD) (EC 4.1.1.9)	DCMC_HUMAN		SP-	263020	562910	709430	635850	720820	716380	136290	610160	542802	545912
P51991	Heterogeneous nuclear ribonucleoprotein A3 (hnRNP A3)	ROA3_HUMAN		NP	361990	1082800	1431200	1076000	293050	237540	115270	660010	987998	326468
P80303	Nucleobindin-2 (DNA-binding protein NEFA) (Epididymis secretory protein Li 109) (Gastric cancer antigen Zg4) (Prepronesfatin) [Cleaved into: Nesfatin-1]	NUCB2_HUMAN		SP+	222370	538380	1401300	886820	92042	53457	94637	177920	762218	104514
Q8TAT6	Nuclear protein localization protein 4 homolog (Protein NPL4)	NPL4_HUMAN		NP	246740	350600	349230	156980	24360	65819	7861.5	122030	275888	55017.6
Q8TEX9	Importin-4 (Imp4) (Importin-4b) (Imp4b) (Ran-binding protein 4) (RanBP4)	IPO4_HUMAN		NP	115980	113550	174780	129070	11686	5020.6	2029.7	22379	133345	10278.8
Q92688	Acidic leucine-rich nuclear phosphoprotein 32 family member B (Acidic protein rich in leucines) (Putative HLA-DR-associated protein I-2) (PHAPI2) (Silver-stainable protein SSP29)	AN32B_HUMAN		NP	5808100	6090400	9549800	7559700	553300	1148100	548430	1378400	7252000	907058
Q9P287	BRCA2 and CDKN1A-interacting protein (P21- and CDK-associated protein 1) (Protein TOK-1)	BCCIP_HUMAN		SP-	1968700	1848800	2389100	2650000	154420	302190	73183	356330	2214150	221531
Q92597	Protein NDRG1 (Differentiation-related gene 1 protein) (DRG-1) (N-myc downstream-regulated gene 1 protein) (Nickel-specific induction protein Cap43) (Reducing agents and tunicamycin-responsive protein) (RTP) (Rit42)	NDRG1_HUMAN	x	SP-	3615100	3073800	1035500	590700	58240	101700	131190	470880	2078775	190502
Q12792	Twinfilin-1 (Protein A6) (Protein tyrosine kinase 9)	TWF1_HUMAN	x	SP-	361370	250860	763900	415320	187330	494540	108550	633340	447862	355940
O15511	Actin-related protein 2/3 complex subunit 5 (Arp2/3 complex 16 kDa subunit) (p16-ARC)	ARPC5_HUMAN	x	SP-	2707700	1662600	2315600	2781200	1573300	3140300	485720	4631100	2366775	2457605
Q16401	26S proteasome non-ATPase regulatory subunit 5 (26S protease subunit S5 basic) (26S proteasome subunit S5B)	PSMD5_HUMAN	x	NP	116810	170120	377350	311840	50304	181020	25134	70259	244030	81679.2
Q9H8Y8	Golgi reassembly-stacking protein 2 (GRS2) (Golgi phosphoprotein 6) (GOLPH6) (Golgi reassembly-stacking protein of 55 kDa) (GRASP55) (p59)	GORS2_HUMAN		NP	886630	1119800	1696200	1284700	158450	225470	24335	265220	1.24683e+06	168369
P05387	60S acidic ribosomal protein P2 (Large ribosomal subunit protein P2) (Renal carcinoma antigen NY-REN-44)	RLA2_HUMAN	x	NP	6037800	5300800	7965900	9141200	2118100	3133700	1011000	3105200	7111425	2342000
O75347	Tubulin-specific chaperone A (TCP1-chaperonin cofactor A) (Tubulin-folding cofactor A) (CFA)	TBCA_HUMAN		NP	2386400	4661600	4747700	4208100	4855000	4927900	2065600	7260400	4000950	4777225
P09012	U1 small nuclear ribonucleoprotein A (U1 snRNP A) (U1-A) (U1A)	SNRPA_HUMAN	x	SP-	2878200	2404400	3212400	3489300	346400	957850	74699	1493600	2996075	718137
P15374	Ubiquitin carboxyl-terminal hydrolase isozyme L3 (UCH-L3) (EC 3.4.19.12) (Ubiquitin thioesterase L3)	UCHL3_HUMAN	x	NP	902340	708280	2044800	1334700	1077000	1173400	390720	797780	1247530	859725
Q13347	Eukaryotic translation initiation factor 3 subunit I (eIF3i) (Eukaryotic translation initiation factor 3 subunit 2) (TGF-beta receptor-interacting protein 1) (TRIP-1) (eIF-3-beta) (eIF3 p36)	EIF3I_HUMAN	x	NP	242650	501050	1004300	849720	462960	362780	76111	722440	649430	406073
Q96HR9	Receptor expression-enhancing protein 6 (Polyposis locus protein 1-like 1)	REEP6_HUMAN		NP	190510	180660	184510	105760	4188800	8263200	1418800	8309300	165360	5545025
Q8NBJ7	Inactive C-alpha-formylglycine-generating enzyme 2 (Paralog of formylglycine-generating enzyme) (pFGE) (Sulfatase-modifying factor 2)	SUMF2_HUMAN	x	SP+	134600	118440	152120	53361	593620	886280	366090	1416800	114630	815698
Q9UHY7	Enolase-phosphatase E1 (EC 3.1.3.77) (2,3-diketo-5-methylthio-1-phosphopentane phosphatase) (MASA homolog)	ENOPH_HUMAN		SP-	1053500	1148800	766290	634500	498300	327060	162470	429910	900772	354435
Q4VC31	Coiled-coil domain-containing protein 58	CCD58_HUMAN	x	SP-	9425700	7139700	4679600	4993000	2283700	1211800	638910	4214000	6559500	2.0871e+06
Q8TEA8	D-aminoacyl-tRNA deacylase 1 (DTD) (EC 3.1.1.96) (DNA-unwinding element-binding protein B) (DUE-B) (Gly-tRNA(Ala) deacylase) (EC 3.1.1.-) (Histidyl-tRNA synthase-related)	DTD1_HUMAN	x	SP-	3986700	2830600	2668500	2369100	175060	296520	78335	340430	2963725	222586
P23588	Eukaryotic translation initiation factor 4B (eIF-4B)	IF4B_HUMAN		NP	224560	153600	356850	414240	211570	155810	102620	430180	287312	225045
O94903	Pyridoxal phosphate homeostasis protein (PLP homeostasis protein) (Proline synthase co-transcribed bacterial homolog protein) (Pyridoxal phosphate-binding protein)	PLPHP_HUMAN	x	NP	1531800	1141600	1147800	1291700	316330	81015	111980	228190	1278225	184379
P52895	Aldo-keto reductase family 1 member C2 (EC 1.-.-.-) (3-alpha-HSD3) (Chlordecone reductase homolog HAKRD) (Dihydrodiol dehydrogenase 2) (DD-2) (DD2) (Dihydrodiol dehydrogenase/bile acid-binding protein) (DD/BABP) (Trans-1,2-dihydrobenzene-1,2-diol dehydrogenase) (EC 1.3.1.20) (Type III 3-alpha-hydroxysteroid dehydrogenase) (EC 1.1.1.357)	AK1C2_HUMAN		NP	28810000	18525000	11951000	15606000	6655400	7467700	4783300	11305000	18723000	7552850
P53992	Protein transport protein Sec24C (SEC24-related protein C)	SC24C_HUMAN		NP	214410	255210	33139	51167	66119	85197	6908	252710	138482	102734
Q9NRV9	Heme-binding protein 1 (p22HBP)	HEBP1_HUMAN		NP	844770	814200	1019300	1024900	1214500	2412300	430240	2167900	925792	1556235
Q9Y2B0	Protein canopy homolog 2 (MIR-interacting saposin-like protein) (Putative secreted protein Zsig9) (Transmembrane protein 4)	CNPY2_HUMAN		SP+	486120	396670	1159500	851960	681770	1044300	429310	1545100	723562	925120
P35542	Serum amyloid A-4 protein (Constitutively expressed serum amyloid A protein) (C-SAA)	SAA4_HUMAN		SP+	5007600	1052200	123370000	117910000	2155200	2379200	2949500	10818000	61834950	4575475
Q99541	Perilipin-2 (Adipophilin) (Adipose differentiation-related protein) (ADRP)	PLIN2_HUMAN		NP	230440	114800	316850	348730	213940	181470	32719	371810	252705	199985
Q9NYL9	Tropomodulin-3 (Ubiquitous tropomodulin) (U-Tmod)	TMOD3_HUMAN		NP	750060	799120	1031100	1004000	144010	317410	62315	428080	896070	237954
O00303	Eukaryotic translation initiation factor 3 subunit F (eIF3f) (Deubiquitinating enzyme eIF3f) (EC 3.4.19.12) (Eukaryotic translation initiation factor 3 subunit 5) (eIF-3-epsilon) (eIF3 p47)	EIF3F_HUMAN		SP-	1586200	1362500	1175600	1340100	160150	194530	174580	873250	1366100	350628
O43488	Aflatoxin B1 aldehyde reductase member 2 (EC 1.1.1.n11) (AFB1 aldehyde reductase 1) (AFB1-AR 1) (Aldoketoreductase 7) (Succinic semialdehyde reductase) (SSA reductase)	ARK72_HUMAN		SP-	1643600	1983700	5270100	1717500	347720	458540	119020	547470	2653725	368188
P07357	Complement component C8 alpha chain (Complement component 8 subunit alpha)	CO8A_HUMAN		SP+	72923	28619	597890	725480	17418	80297	20902	416790	356228	133852
P22059	Oxysterol-binding protein 1	OSBP1_HUMAN		NP	205620	214370	133740	188070	10878	250220	22449	170000	185450	113387
P46109	Crk-like protein	CRKL_HUMAN		SP-	574920	600540	780410	849160	123220	166640	52949	356080	701258	174722
P55010	Eukaryotic translation initiation factor 5 (eIF-5)	IF5_HUMAN		NP	579390	764150	525680	761860	96784	115800	64963	200310	657770	119464
P63279	SUMO-conjugating enzyme UBC9 (EC 2.3.2.-) (RING-type E3 SUMO transferase UBC9) (SUMO-protein ligase) (Ubiquitin carrier protein 9) (Ubiquitin carrier protein I) (Ubiquitin-conjugating enzyme E2 I) (Ubiquitin-protein ligase I) (p18)	UBC9_HUMAN		SP-	7045000	6723700	7956500	5726900	327400	1248400	427170	1440400	6863025	860842
Q00577	Transcriptional activator protein Pur-alpha (Purine-rich single-stranded DNA-binding protein alpha)	PURA_HUMAN		NP	691540	497300	544270	958760	1272200	1237700	542530	3774000	672968	1.70661e+06
Q99611	Selenide, water dikinase 2 (EC 2.7.9.3) (Selenium donor protein 2) (Selenophosphate synthase 2)	SPS2_HUMAN		NP	418340	475720	290830	410280	492370	629070	187510	978150	398792	571775
Q9NQC3	Reticulon-4 (Foocen) (Neurite outgrowth inhibitor) (Nogo protein) (Neuroendocrine-specific protein) (NSP) (Neuroendocrine-specific protein C homolog) (RTN-x) (Reticulon-5)	RTN4_HUMAN		NP	1076900	383300	720750	875080	1178300	2449700	1558200	4609600	764008	2448950
Q9NR45	Sialic acid synthase (N-acetylneuraminate synthase) (EC 2.5.1.56) (N-acetylneuraminate-9-phosphate synthase) (EC 2.5.1.57) (N-acetylneuraminic acid phosphate synthase) (N-acetylneuraminic acid synthase)	SIAS_HUMAN		SP-	3257800	2125900	3173800	3499000	403560	662850	149580	925100	3014125	535272
Q9UHJ6	Sedoheptulokinase (SHK) (EC 2.7.1.14) (Carbohydrate kinase-like protein)	SHPK_HUMAN		SP-	279030	65436	385770	252720	138270	142370	28156	16506	245739	81325.5
Q9Y224	RNA transcription, translation and transport factor protein (CLE7 homolog) (CLE) (hCLE)	RTRAF_HUMAN		NP	643310	681140	941980	798960	124850	216420	61980	429970	766348	208305
Q9Y2V2	Calcium-regulated heat-stable protein 1 (Calcium-regulated heat-stable protein of 24 kDa) (CRHSP-24)	CHSP1_HUMAN		SP-	359970	523980	5395500	4158700	1150200	2708100	595660	1721600	2.60954e+06	1543890
[truncated: 215 more rows]

## Sheet: Table S2
Table S2. PHH riBAQ list
[truncated: 692 more rows]

## Sheet: Table S3
Table S3. HepG2 riBAQ list
[truncated: 746 more rows]

## Sheet: Table S4
Table S4. PHH and HepG2 specific proteins
[truncated: 166 more rows]
